# Supplementary material for: Ethyl 5-{[(E)-2-(isonicotinoyl)hydrazinyl­idene]methyl}-3,4-dimethyl-1H-pyrrole-2-carboxyl­ate dihydrate
Source: Acta Crystallogr Sect E Struct Rep Online. 2011 May 14;67(Pt 6):o1413. doi: 10.1107/S1600536811017132 (PMC3120595; doi:10.1107/S1600536811017132)
Supplement: Supplementary file 1 [file e-67-o1413-sup1.cif]

##############################################################################
#                                                                            #
# This CIF contains the data in a paper accepted for publication in          #
# Acta Crystallographica Section E. It conforms to the requirements of       #
# Notes for Authors for Acta Crystallographica Section E, and has been       #
# peer reviewed under the auspices of the IUCr Commission on Journals.       #
#                                                                            #
# Full details of the Crystallographic Information File format               #
# are given in the paper "The Crystallographic Information File (CIF):       #
# a New Standard Archive File for Crystallography" by S. R. Hall, F. H.      #
# Allen and I. D. Brown [Acta Cryst. (1991), A47, 655-685].                  #
#                                                                            #
# The current version of the core CIF dictionary is obtainable from          #
# ftp://ftp.iucr.org/pub/cif_core.dic.                                       #
#                                                                            #
# Software is freely available for graphical display of the structure(s)     #
# in this CIF. For information consult the CIF software page                 #
# http://www.iucr.org/resources/cif/software.                                #
#                                                                            #
# This file may be used for bona fide research purposes within the           #
# scientific community so long as proper attribution is given to the journal # 
# article from which it was obtained.                                        #
#                                                                            #
##############################################################################
data_I
_audit_creation_method     SHELXL-97
_chemical_name_systematic
;
Ethyl 5-{[(<i>E</i>)-2-(isonicotinoyl)hydrazinylidene]methyl}-
3,4-dimethyl-1<i>H</i>-pyrrole-2-carboxylate dihydrate
;
_chemical_name_common     ?
_chemical_formula_moiety     'C16 H18 N4 O3, 2(H2 O)'
_chemical_formula_sum     'C16 H22 N4 O5'
_chemical_formula_iupac     'C16 H18 N4 O3, 2H2 O'
_chemical_formula_weight     350.38
_chemical_melting_point     ?
_symmetry_cell_setting     monoclinic
_symmetry_space_group_name_H-M     P21/n
loop_
    _symmetry_equiv_pos_as_xyz
    'x, y, z'
    '-x+1/2, y+1/2, -z+1/2'
    '-x, -y, -z'
    'x-1/2, -y-1/2, z-1/2'
_cell_length_a     8.297(4)
_cell_length_b     18.120(6)
_cell_length_c     11.834(4)
_cell_angle_alpha     90.00
_cell_angle_beta     91.814(4)
_cell_angle_gamma     90.00
_cell_volume     1778.3(11)
_cell_formula_units_Z     4
_cell_measurement_reflns_used     ?
_cell_measurement_theta_min     2.70
_cell_measurement_theta_max     25.25
_cell_measurement_temperature     296(2)
_exptl_crystal_description     prism
_exptl_crystal_colour     yellow
_exptl_crystal_size_max     0.23
_exptl_crystal_size_mid     0.21
_exptl_crystal_size_min     0.16
_exptl_crystal_density_diffrn     1.309
_exptl_crystal_density_meas     ?
_exptl_crystal_density_method     'not measured'
_exptl_crystal_F_000     744
_exptl_absorpt_coefficient_mu     0.099
_exptl_absorpt_correction_type     multi-scan
_exptl_absorpt_process_details     '(<i>SADABS</i>; Bruker, 2007)'
_exptl_absorpt_correction_T_min     0.977
_exptl_absorpt_correction_T_max     0.984
_exptl_special_details
;
;
_diffrn_ambient_temperature     296(2)
_diffrn_radiation_type     MoK\a
_diffrn_radiation_wavelength     0.71073
_diffrn_radiation_source     'fine-focus sealed tube'
_diffrn_radiation_monochromator     graphite
_diffrn_measurement_device_type     'Bruker SMART APEX CCD'
_diffrn_measurement_method     '\f and \w scans'
_diffrn_detector_area_resol_mean     ?
_diffrn_reflns_number     10998
_diffrn_reflns_av_R_equivalents     0.0367
_diffrn_reflns_av_sigmaI/netI     0.0496
_diffrn_reflns_theta_min     2.06
_diffrn_reflns_theta_max     27.00
_diffrn_reflns_theta_full     27.00
_diffrn_measured_fraction_theta_max     0.987
_diffrn_measured_fraction_theta_full     0.987
_diffrn_reflns_limit_h_min     -10
_diffrn_reflns_limit_h_max     10
_diffrn_reflns_limit_k_min     -9
_diffrn_reflns_limit_k_max     24
_diffrn_reflns_limit_l_min     -15
_diffrn_reflns_limit_l_max     15
_diffrn_standards_number     0
_diffrn_standards_interval_count     .
_diffrn_standards_interval_time     .
_diffrn_standards_decay_%     ?
_refine_special_details
;
Refinement of <i>F</i>^2^ against ALL reflections. The weighted <i>R</i>-factor
<i>wR</i> and goodness of fit <i>S</i> are based on <i>F</i>^2^, conventional
<i>R</i>-factors <i>R</i> are based on <i>F</i>, with <i>F</i> set to zero for
negative <i>F</i>^2^. The threshold expression of <i>F</i>^2^ >
\s(<i>F</i>^2^) is used only for calculating <i>R</i>-factors(gt) <i>etc</i>.
and is not relevant to the choice of reflections for refinement.
<i>R</i>-factors based on <i>F</i>^2^ are statistically about twice as large
as those based on <i>F</i>, and <i>R</i>- factors based on ALL data will be
even larger.
;
_reflns_number_total     3839
_reflns_number_gt     2671
_reflns_threshold_expression     >2sigma(I)
_refine_ls_structure_factor_coef     Fsqd
_refine_ls_matrix_type     full
_refine_ls_R_factor_all     0.1027
_refine_ls_R_factor_gt     0.0743
_refine_ls_wR_factor_gt     0.1630
_refine_ls_wR_factor_ref     0.1759
_refine_ls_goodness_of_fit_ref     1.015
_refine_ls_restrained_S_all     1.015
_refine_ls_number_reflns     3839
_refine_ls_number_parameters     241
_refine_ls_number_restraints     0
_refine_ls_hydrogen_treatment     mixed
_refine_ls_weighting_scheme     calc
_refine_ls_weighting_details
              'calc w=1/[\s^2^(Fo^2^)+(0.02P)^2^+3.5P] where P=(Fo^2^+2Fc^2^)/3'
_atom_sites_solution_hydrogens     geom
_atom_sites_solution_primary     direct
_atom_sites_solution_secondary     difmap
_refine_ls_shift/su_max     0.069
_refine_ls_shift/su_mean     0.001
_refine_diff_density_max     0.405
_refine_diff_density_min     -0.266
_refine_ls_extinction_method     none
_refine_ls_extinction_coef     ?
loop_
    _atom_type_symbol
    _atom_type_description
    _atom_type_scat_dispersion_real
    _atom_type_scat_dispersion_imag
    _atom_type_scat_source
    'C' 'C' 0.0033 0.0016
                         'International Tables Vol C Tables 4.2.6.8 and 6.1.1.4'
    'H' 'H' 0.0000 0.0000
                         'International Tables Vol C Tables 4.2.6.8 and 6.1.1.4'
    'N' 'N' 0.0061 0.0033
                         'International Tables Vol C Tables 4.2.6.8 and 6.1.1.4'
    'O' 'O' 0.0106 0.0060
                         'International Tables Vol C Tables 4.2.6.8 and 6.1.1.4'
_computing_data_collection     '<i>APEX2</i> (Bruker, 2007)'
_computing_cell_refinement     '<i>SAINT</i> (Bruker, 2007)'
_computing_data_reduction     '<i>SAINT</i> (Bruker, 2007)'
_computing_structure_solution     '<i>SHELXS97</i> (Sheldrick, 2008)'
_computing_structure_refinement     '<i>SHELXL97</i> (Sheldrick, 2008)'
_computing_molecular_graphics     '<i>SHELXTL</i> (Sheldrick, 2008)'
_computing_publication_material     '<i>SHELXTL</i> (Sheldrick, 2008)'
loop_
    _atom_site_type_symbol
    _atom_site_label
    _atom_site_fract_x
    _atom_site_fract_y
    _atom_site_fract_z
    _atom_site_U_iso_or_equiv
    _atom_site_adp_type
    _atom_site_calc_flag
    _atom_site_refinement_flags
    _atom_site_occupancy
    _atom_site_disorder_assembly
    _atom_site_disorder_group
    O O1 0.6319(3) 0.46189(12) 0.4160(2) 0.0530(6) Uani d . 1 . .
    O O2 1.1091(4) 0.29040(14) 0.9756(2) 0.0660(8) Uani d . 1 . .
    O O3 0.9696(3) 0.27423(12) 0.8122(2) 0.0564(7) Uani d . 1 . .
    N N1 0.4775(4) 0.68078(16) 0.1780(2) 0.0532(8) Uani d . 1 . .
    N N2 0.7766(3) 0.55247(14) 0.5019(2) 0.0406(6) Uani d . 1 . .
    H H2A 0.8043 0.5982 0.5024 0.049 Uiso calc R 1 . .
    N N3 0.8374(3) 0.50452(14) 0.5828(2) 0.0420(6) Uani d . 1 . .
    N N4 0.9761(3) 0.41573(14) 0.7584(2) 0.0415(6) Uani d . 1 . .
    H H4A 0.9158 0.3892 0.7141 0.050 Uiso calc R 1 . .
    C C1 0.4299(4) 0.6106(2) 0.1836(3) 0.0545(9) Uani d . 1 . .
    H H1 0.3507 0.5946 0.1319 0.065 Uiso calc R 1 . .
    C C2 0.4901(4) 0.56074(19) 0.2606(3) 0.0498(8) Uani d . 1 . .
    H H2 0.4522 0.5124 0.2604 0.060 Uiso calc R 1 . .
    C C3 0.6076(4) 0.58255(17) 0.3388(3) 0.0385(7) Uani d . 1 . .
    C C4 0.6579(5) 0.65506(18) 0.3348(3) 0.0531(9) Uani d . 1 . .
    H H4 0.7355 0.6730 0.3861 0.064 Uiso calc R 1 . .
    C C5 0.5898(5) 0.70012(19) 0.2527(3) 0.0605(10) Uani d . 1 . .
    H H5 0.6267 0.7485 0.2500 0.073 Uiso calc R 1 . .
    C C6 0.6727(4) 0.52615(16) 0.4219(3) 0.0380(7) Uani d . 1 . .
    C C7 0.9388(4) 0.53192(17) 0.6540(3) 0.0418(7) Uani d . 1 . .
    H H7A 0.9686 0.5811 0.6471 0.050 Uiso calc R 1 . .
    C C8 1.0084(4) 0.48875(17) 0.7448(3) 0.0412(7) Uani d . 1 . .
    C C9 1.1112(4) 0.51125(18) 0.8322(3) 0.0428(8) Uani d . 1 . .
    C C10 1.1406(4) 0.44984(18) 0.9021(3) 0.0423(7) Uani d . 1 . .
    C C11 1.0555(4) 0.39167(17) 0.8543(3) 0.0411(7) Uani d . 1 . .
    C C12 1.1778(5) 0.5870(2) 0.8501(3) 0.0654(11) Uani d . 1 . .
    H H12A 1.1754 0.6131 0.7795 0.098 Uiso calc R 1 . .
    H H12B 1.2870 0.5837 0.8789 0.098 Uiso calc R 1 . .
    H H12C 1.1137 0.6129 0.9033 0.098 Uiso calc R 1 . .
    C C13 1.2480(5) 0.4481(2) 1.0061(3) 0.0589(10) Uani d . 1 . .
    H H13A 1.1894 0.4654 1.0695 0.088 Uiso calc R 1 . .
    H H13B 1.3398 0.4792 0.9954 0.088 Uiso calc R 1 . .
    H H13C 1.2835 0.3984 1.0201 0.088 Uiso calc R 1 . .
    C C14 1.0502(4) 0.31492(18) 0.8893(3) 0.0452(8) Uani d . 1 . .
    C C15 0.9548(5) 0.19650(18) 0.8342(3) 0.0609(10) Uani d . 1 . .
    H H15A 0.8978 0.1883 0.9034 0.073 Uiso calc R 1 . .
    H H15B 1.0605 0.1738 0.8420 0.073 Uiso calc R 1 . .
    C C16 0.8642(7) 0.1652(2) 0.7371(4) 0.0830(15) Uani d . 1 . .
    H H16A 0.7623 0.1900 0.7281 0.125 Uiso calc R 1 . .
    H H16B 0.8461 0.1135 0.7498 0.125 Uiso calc R 1 . .
    H H16C 0.9247 0.1715 0.6700 0.125 Uiso calc R 1 . .
    O O1W 0.4291(4) 0.80318(15) 0.0290(3) 0.0654(8) Uani d . 1 . .
    H H1C 0.428(7) 0.770(3) 0.059(5) 0.098 Uiso d . 1 . .
    H H1D 0.528(6) 0.813(3) 0.001(4) 0.098 Uiso d . 1 . .
    O O2W 0.7783(3) 0.34071(15) 0.5656(2) 0.0588(7) Uani d . 1 . .
    H H2C 0.704(6) 0.305(3) 0.544(4) 0.088 Uiso d . 1 . .
    H H2D 0.744(6) 0.380(3) 0.541(4) 0.088 Uiso d . 1 . .
loop_
    _atom_site_aniso_label
    _atom_site_aniso_U_11
    _atom_site_aniso_U_22
    _atom_site_aniso_U_33
    _atom_site_aniso_U_12
    _atom_site_aniso_U_13
    _atom_site_aniso_U_23
    O1 0.0688(16) 0.0297(12) 0.0598(15) -0.0029(11) -0.0066(12) 0.0035(10)
    O2 0.102(2) 0.0431(14) 0.0513(15) 0.0040(14) -0.0203(15) 0.0099(12)
    O3 0.0790(18) 0.0327(12) 0.0562(15) -0.0080(12) -0.0160(13) 0.0066(11)
    N1 0.0622(19) 0.0453(17) 0.0512(18) 0.0079(14) -0.0106(15) 0.0081(14)
    N2 0.0489(15) 0.0314(13) 0.0412(15) 0.0009(11) -0.0045(12) 0.0071(11)
    N3 0.0514(16) 0.0334(14) 0.0412(15) 0.0061(12) 0.0007(12) 0.0060(11)
    N4 0.0479(15) 0.0373(14) 0.0388(14) -0.0002(12) -0.0063(12) 0.0009(11)
    C1 0.055(2) 0.056(2) 0.051(2) -0.0028(17) -0.0150(17) 0.0018(17)
    C2 0.053(2) 0.0374(18) 0.058(2) -0.0064(15) -0.0077(17) 0.0021(16)
    C3 0.0430(17) 0.0327(16) 0.0396(17) 0.0022(13) 0.0000(13) -0.0006(13)
    C4 0.069(2) 0.0373(18) 0.052(2) -0.0048(16) -0.0192(18) 0.0029(15)
    C5 0.079(3) 0.0298(18) 0.072(3) -0.0034(17) -0.017(2) 0.0099(17)
    C6 0.0437(17) 0.0295(16) 0.0410(17) 0.0023(13) 0.0040(14) 0.0027(13)
    C7 0.0525(19) 0.0333(16) 0.0396(17) 0.0013(14) 0.0019(15) 0.0003(13)
    C8 0.0459(18) 0.0379(17) 0.0399(17) 0.0056(14) 0.0024(14) 0.0016(14)
    C9 0.0515(19) 0.0367(17) 0.0404(17) 0.0011(14) 0.0029(15) -0.0014(13)
    C10 0.0501(19) 0.0384(17) 0.0383(17) 0.0027(14) -0.0022(14) -0.0018(14)
    C11 0.0502(18) 0.0368(17) 0.0359(16) 0.0040(14) -0.0030(14) 0.0018(13)
    C12 0.092(3) 0.042(2) 0.061(2) -0.008(2) -0.011(2) 0.0002(18)
    C13 0.072(3) 0.056(2) 0.047(2) 0.0001(19) -0.0138(18) -0.0002(17)
    C14 0.057(2) 0.0384(18) 0.0404(18) 0.0043(15) -0.0020(15) 0.0007(14)
    C15 0.086(3) 0.0304(18) 0.065(2) -0.0057(18) -0.004(2) 0.0070(16)
    C16 0.118(4) 0.043(2) 0.086(3) -0.005(2) -0.025(3) -0.005(2)
    O1W 0.0706(18) 0.0443(16) 0.081(2) 0.0111(14) -0.0049(16) 0.0186(14)
    O2W 0.0681(18) 0.0384(14) 0.0692(18) 0.0038(12) -0.0093(14) -0.0031(13)
_geom_special_details
;
All e.s.d.'s (except the e.s.d. in the dihedral angle between two l.s. planes)
are estimated using the full covariance matrix. The cell e.s.d.'s are taken
into account individually in the estimation of e.s.d.'s in distances, angles
and torsion angles; correlations between e.s.d.'s in cell parameters are only
used when they are defined by crystal symmetry. An approximate (isotropic)
treatment of cell e.s.d.'s is used for estimating e.s.d.'s involving l.s.
planes.
;
loop_
    _geom_bond_atom_site_label_1
    _geom_bond_atom_site_label_2
    _geom_bond_site_symmetry_2
    _geom_bond_distance
    _geom_bond_publ_flag
    O1 C6 . 1.214(4) ?
    O2 C14 . 1.204(4) ?
    O3 C14 . 1.336(4) ?
    O3 C15 . 1.438(4) ?
    N1 C5 . 1.312(5) ?
    N1 C1 . 1.334(5) ?
    N2 C6 . 1.347(4) ?
    N2 N3 . 1.377(3) ?
    N2 H2A . 0.8600 ?
    N3 C7 . 1.273(4) ?
    N4 C8 . 1.361(4) ?
    N4 C11 . 1.366(4) ?
    N4 H4A . 0.8600 ?
    C1 C2 . 1.366(5) ?
    C1 H1 . 0.9300 ?
    C2 C3 . 1.380(4) ?
    C2 H2 . 0.9300 ?
    C3 C4 . 1.380(4) ?
    C3 C6 . 1.506(4) ?
    C4 C5 . 1.376(5) ?
    C4 H4 . 0.9300 ?
    C5 H5 . 0.9300 ?
    C7 C8 . 1.435(4) ?
    C7 H7A . 0.9300 ?
    C8 C9 . 1.382(5) ?
    C9 C10 . 1.403(4) ?
    C9 C12 . 1.492(5) ?
    C10 C11 . 1.380(4) ?
    C10 C13 . 1.497(5) ?
    C11 C14 . 1.452(4) ?
    C12 H12A . 0.9600 ?
    C12 H12B . 0.9600 ?
    C12 H12C . 0.9600 ?
    C13 H13A . 0.9600 ?
    C13 H13B . 0.9600 ?
    C13 H13C . 0.9600 ?
    C15 C16 . 1.468(5) ?
    C15 H15A . 0.9700 ?
    C15 H15B . 0.9700 ?
    C16 H16A . 0.9600 ?
    C16 H16B . 0.9600 ?
    C16 H16C . 0.9600 ?
    O1W H1C . 0.69(5) ?
    O1W H1D . 0.91(5) ?
    O2W H2C . 0.92(5) ?
    O2W H2D . 0.82(5) ?
loop_
    _geom_angle_atom_site_label_1
    _geom_angle_atom_site_label_2
    _geom_angle_atom_site_label_3
    _geom_angle_site_symmetry_1
    _geom_angle_site_symmetry_3
    _geom_angle
    _geom_angle_publ_flag
    C14 O3 C15 . . 117.4(3) ?
    C5 N1 C1 . . 115.2(3) ?
    C6 N2 N3 . . 118.5(3) ?
    C6 N2 H2A . . 120.7 ?
    N3 N2 H2A . . 120.7 ?
    C7 N3 N2 . . 115.7(3) ?
    C8 N4 C11 . . 108.5(3) ?
    C8 N4 H4A . . 125.8 ?
    C11 N4 H4A . . 125.8 ?
    N1 C1 C2 . . 124.1(3) ?
    N1 C1 H1 . . 117.9 ?
    C2 C1 H1 . . 117.9 ?
    C1 C2 C3 . . 119.6(3) ?
    C1 C2 H2 . . 120.2 ?
    C3 C2 H2 . . 120.2 ?
    C4 C3 C2 . . 117.2(3) ?
    C4 C3 C6 . . 124.5(3) ?
    C2 C3 C6 . . 118.3(3) ?
    C3 C4 C5 . . 118.1(3) ?
    C3 C4 H4 . . 120.9 ?
    C5 C4 H4 . . 120.9 ?
    N1 C5 C4 . . 125.7(3) ?
    N1 C5 H5 . . 117.1 ?
    C4 C5 H5 . . 117.1 ?
    O1 C6 N2 . . 123.4(3) ?
    O1 C6 C3 . . 121.3(3) ?
    N2 C6 C3 . . 115.3(3) ?
    N3 C7 C8 . . 121.7(3) ?
    N3 C7 H7A . . 119.2 ?
    C8 C7 H7A . . 119.2 ?
    N4 C8 C9 . . 108.5(3) ?
    N4 C8 C7 . . 122.9(3) ?
    C9 C8 C7 . . 128.6(3) ?
    C8 C9 C10 . . 107.4(3) ?
    C8 C9 C12 . . 126.5(3) ?
    C10 C9 C12 . . 126.1(3) ?
    C11 C10 C9 . . 106.7(3) ?
    C11 C10 C13 . . 127.2(3) ?
    C9 C10 C13 . . 126.1(3) ?
    N4 C11 C10 . . 108.9(3) ?
    N4 C11 C14 . . 121.6(3) ?
    C10 C11 C14 . . 129.4(3) ?
    C9 C12 H12A . . 109.5 ?
    C9 C12 H12B . . 109.5 ?
    H12A C12 H12B . . 109.5 ?
    C9 C12 H12C . . 109.5 ?
    H12A C12 H12C . . 109.5 ?
    H12B C12 H12C . . 109.5 ?
    C10 C13 H13A . . 109.5 ?
    C10 C13 H13B . . 109.5 ?
    H13A C13 H13B . . 109.5 ?
    C10 C13 H13C . . 109.5 ?
    H13A C13 H13C . . 109.5 ?
    H13B C13 H13C . . 109.5 ?
    O2 C14 O3 . . 123.9(3) ?
    O2 C14 C11 . . 125.5(3) ?
    O3 C14 C11 . . 110.7(3) ?
    O3 C15 C16 . . 106.3(3) ?
    O3 C15 H15A . . 110.5 ?
    C16 C15 H15A . . 110.5 ?
    O3 C15 H15B . . 110.5 ?
    C16 C15 H15B . . 110.5 ?
    H15A C15 H15B . . 108.7 ?
    C15 C16 H16A . . 109.5 ?
    C15 C16 H16B . . 109.5 ?
    H16A C16 H16B . . 109.5 ?
    C15 C16 H16C . . 109.5 ?
    H16A C16 H16C . . 109.5 ?
    H16B C16 H16C . . 109.5 ?
    H1C O1W H1D . . 112(5) ?
    H2C O2W H2D . . 107(4) ?
loop_
    _geom_torsion_atom_site_label_1
    _geom_torsion_atom_site_label_2
    _geom_torsion_atom_site_label_3
    _geom_torsion_atom_site_label_4
    _geom_torsion_site_symmetry_1
    _geom_torsion_site_symmetry_2
    _geom_torsion_site_symmetry_3
    _geom_torsion_site_symmetry_4
    _geom_torsion
    _geom_torsion_publ_flag
    C6 N2 N3 C7 . . . . 177.9(3) ?
    C5 N1 C1 C2 . . . . 0.3(6) ?
    N1 C1 C2 C3 . . . . 0.1(6) ?
    C1 C2 C3 C4 . . . . 0.3(5) ?
    C1 C2 C3 C6 . . . . -179.4(3) ?
    C2 C3 C4 C5 . . . . -1.0(5) ?
    C6 C3 C4 C5 . . . . 178.7(3) ?
    C1 N1 C5 C4 . . . . -1.1(6) ?
    C3 C4 C5 N1 . . . . 1.5(7) ?
    N3 N2 C6 O1 . . . . -1.4(5) ?
    N3 N2 C6 C3 . . . . 178.1(3) ?
    C4 C3 C6 O1 . . . . -174.7(3) ?
    C2 C3 C6 O1 . . . . 5.0(5) ?
    C4 C3 C6 N2 . . . . 5.8(5) ?
    C2 C3 C6 N2 . . . . -174.5(3) ?
    N2 N3 C7 C8 . . . . 178.2(3) ?
    C11 N4 C8 C9 . . . . 0.8(4) ?
    C11 N4 C8 C7 . . . . -177.7(3) ?
    N3 C7 C8 N4 . . . . 2.6(5) ?
    N3 C7 C8 C9 . . . . -175.5(3) ?
    N4 C8 C9 C10 . . . . -0.8(4) ?
    C7 C8 C9 C10 . . . . 177.6(3) ?
    N4 C8 C9 C12 . . . . 179.8(3) ?
    C7 C8 C9 C12 . . . . -1.8(6) ?
    C8 C9 C10 C11 . . . . 0.4(4) ?
    C12 C9 C10 C11 . . . . 179.9(3) ?
    C8 C9 C10 C13 . . . . 178.8(3) ?
    C12 C9 C10 C13 . . . . -1.8(6) ?
    C8 N4 C11 C10 . . . . -0.5(4) ?
    C8 N4 C11 C14 . . . . -177.4(3) ?
    C9 C10 C11 N4 . . . . 0.0(4) ?
    C13 C10 C11 N4 . . . . -178.3(3) ?
    C9 C10 C11 C14 . . . . 176.6(3) ?
    C13 C10 C11 C14 . . . . -1.7(6) ?
    C15 O3 C14 O2 . . . . -0.7(5) ?
    C15 O3 C14 C11 . . . . 179.5(3) ?
    N4 C11 C14 O2 . . . . -175.6(3) ?
    C10 C11 C14 O2 . . . . 8.2(6) ?
    N4 C11 C14 O3 . . . . 4.3(5) ?
    C10 C11 C14 O3 . . . . -172.0(3) ?
    C14 O3 C15 C16 . . . . -179.3(4) ?
loop_
    _geom_hbond_atom_site_label_D
    _geom_hbond_atom_site_label_H
    _geom_hbond_atom_site_label_A
    _geom_hbond_site_symmetry_A
    _geom_hbond_distance_DH
    _geom_hbond_distance_HA
    _geom_hbond_distance_DA
    _geom_hbond_angle_DHA
    N2 H2A O1W 4_676 0.86 2.08 2.919(4) 164
    N4 H4A O2W . 0.86 2.24 3.084(4) 165
    O1W H1C N1 . 0.69(5) 2.18(5) 2.854(4) 164(6)
    O1W H1D O2W 2_655 0.91(5) 1.88(5) 2.790(5) 174(5)
    O2W H2C O2 4_565 0.92(5) 2.06(5) 2.941(4) 160(4)
    O2W H2D O1 . 0.82(5) 2.27(5) 3.048(4) 159(5)
    O2W H2D N3 . 0.82(5) 2.43(5) 3.014(4) 129(4)
data_global
_journal_date_recd_electronic     2011-04-27
_journal_date_accepted     2011-05-06
_journal_name_full     'Acta Crystallographica, Section E'
_journal_year     2011
_journal_volume     67
_journal_issue      6
_journal_page_first     o1413
_journal_page_last     o1413
_journal_paper_category     QO
_journal_coeditor_code     CV5084
_publ_contact_author_name     'Yuan Wang'
_publ_contact_author_address
;
Department of Physics and Chemistry
Henan Polytechnic University
Jiaozuo 454000
People's Republic of China
;
_publ_contact_author_email     'wangyuan08@hpu.edu.cn'
_publ_contact_author_fax     '86-391-3987811'
_publ_contact_author_phone     '86-391-3987818'
_publ_section_title
;\
Ethyl 5-{[(<i>E</i>)-2-(isonicotinoyl)hydrazinylidene]methyl}-\
3,4-dimethyl-1<i>H</i>-pyrrole-2-carboxylate dihydrate
;
loop_
    _publ_author_name
    _publ_author_footnote
    _publ_author_address
    'Zhang, Zhao-Po' .
;
Department of Physics and Chemistry
Henan Polytechnic University
Jiaozuo 454000
People's Republic of China
;
    'Wang, Yuan' .
;
Department of Physics and Chemistry
Henan Polytechnic University
Jiaozuo 454000
People's Republic of China
;
    'Lu, Ming-Jia' .
;
Department of Physics and Chemistry
Henan Polytechnic University
Jiaozuo 454000
People's Republic of China
;
    'Jia, Lei-Wei' .
;
Department of Physics and Chemistry
Henan Polytechnic University
Jiaozuo 454000
People's Republic of China
;
    'Qiao, Hong-Chang' .
;
Department of Physics and Chemistry
Henan Polytechnic University
Jiaozuo 454000
People's Republic of China
;
_publ_section_synopsis     .
