# Supplementary material for: Ethyl 5-{[(E)-2-(isonicotinoyl)hydrazinyl­idene]methyl}-3,4-dimethyl-1H-pyrrole-2-carboxyl­ate dihydrate
Source: Acta Crystallogr Sect E Struct Rep Online. 2011 May 14;67(Pt 6):o1413. doi: 10.1107/S1600536811017132 (PMC3120595; doi:10.1107/S1600536811017132)
Supplement: Supplementary file 2 [file e-67-o1413-Isup2.hkl]

# 
# h,k,l, Fc-squared, Fo-squared, sigma(Fo-squared) and status flag 
# 
data_I
_shelx_title ' Z in P2(1)/n' 
_shelx_refln_list_code          4 
_shelx_F_calc_maximum      319.41 
_exptl_crystal_F_000       744.00 
_reflns_d_resolution_high  0.7828 
 
loop_ 
 _symmetry_equiv_pos_as_xyz 
 'x, y, z' 
 '-x+1/2, y+1/2, -z+1/2' 
 '-x, -y, -z' 
 'x-1/2, -y-1/2, z-1/2' 
 
_cell_length_a     8.2971 
_cell_length_b    18.1197 
_cell_length_c    11.8343 
_cell_angle_alpha  90.000 
_cell_angle_beta   91.814 
_cell_angle_gamma  90.000 
 
_shelx_F_squared_multiplier     1.000 
 
loop_ 
 _refln_index_h 
 _refln_index_k 
 _refln_index_l 
 _refln_F_squared_calc 
 _refln_F_squared_meas 
 _refln_F_squared_sigma 
 _refln_observed_status 
   4   0   0        0.88       -0.44      1.33 o 
   6   0   0        4.89       12.03      2.82 o 
   8   0   0        7.15        9.30      5.32 o 
  10   0   0        8.47       15.95      6.65 o 
   1   1   0     2195.70     2120.60     73.77 o 
   2   1   0       38.53       20.62      1.88 o 
   3   1   0       83.19      100.20      2.94 o 
   4   1   0     1073.70     1087.15     21.72 o 
   5   1   0      327.19      355.57      8.95 o 
   6   1   0        6.15       18.61      3.99 o 
   7   1   0       68.16       76.78      6.06 o 
   8   1   0        0.12       -1.33      2.82 o 
   9   1   0        0.01        7.22      3.19 o 
  10   1   0        2.86       -2.85      3.19 o 
   0   2   0     5386.99     7420.76    308.37 o 
   2   2   0     4119.45     4065.94    119.36 o 
   3   2   0     1409.36     1776.17    108.30 o 
   4   2   0      119.01      120.57      5.54 o 
   5   2   0       13.05       27.00      1.96 o 
   6   2   0      371.32      415.19     25.89 o 
   7   2   0       48.14       46.14      5.11 o 
   8   2   0       69.11       64.53      6.58 o 
   9   2   0        3.35        0.76      3.19 o 
  10   2   0        0.45       -2.66      3.76 o 
   1   3   0     1920.24     1764.24     33.07 o 
   2   3   0       32.47       29.17      2.84 o 
   3   3   0       54.41        0.00      1.33 o 
   4   3   0      184.50      148.78      4.46 o 
   5   3   0        6.72        8.64      1.35 o 
   6   3   0       93.92      100.19      4.13 o 
   7   3   0       99.29       95.87      6.58 o 
   8   3   0        2.57        3.99      2.82 o 
   9   3   0        4.62        3.23      3.19 o 
  10   3   0        0.63       -0.19      5.98 o 
   0   4   0     2228.26     3308.39    101.58 o 
   1   4   0        2.62        5.82      1.15 o 
   2   4   0      537.07      542.90     17.78 o 
   3   4   0     6442.04     5983.57    175.75 o 
   4   4   0      213.45      213.38      8.46 o 
   5   4   0       92.39       77.73      3.46 o 
   6   4   0      105.45      101.52      7.48 o 
   7   4   0       12.83       17.65      5.98 o 
   8   4   0       30.93       22.91      4.70 o 
   9   4   0        1.61        2.66      4.65 o 
  10   4   0        0.93        0.00      3.76 o 
   1   5   0     1124.61     1182.21     26.29 o 
   2   5   0     2215.46     2133.06     40.38 o 
   3   5   0        0.01        0.80      1.07 o 
   4   5   0      983.85      929.78     29.14 o 
   5   5   0      340.91      315.80     10.21 o 
   6   5   0       57.38       73.80      3.99 o 
   7   5   0       12.75       11.64      2.30 o 
   8   5   0       13.99        5.32      3.76 o 
   9   5   0       10.65        8.64      3.76 o 
  10   5   0       12.18       12.81      5.32 o 
   0   6   0     2653.21     3555.59    109.53 o 
   1   6   0     6232.89     5832.04    126.41 o 
   2   6   0      138.27      123.15      3.90 o 
   4   6   0      154.34      122.97      7.67 o 
   5   6   0      324.58      316.36     12.22 o 
   6   6   0       32.73      146.84     24.59 o 
   7   6   0       16.39       14.04      2.74 o 
   8   6   0        4.73        3.32      2.82 o 
   9   6   0       17.11       21.46      5.98 o 
  10   6   0        3.48        3.10      4.15 o 
   1   7   0      282.34      225.48      5.87 o 
   2   7   0      625.62      546.34     13.04 o 
   4   7   0      178.55      179.87      6.62 o 
   5   7   0        1.17        2.39      3.51 o 
   6   7   0        7.53       30.80      4.75 o 
   7   7   0        8.03        7.49      2.49 o 
   8   7   0       25.56       33.73      7.98 o 
   9   7   0       33.90       33.63     10.63 o 
  10   7   0       32.39       33.23      7.98 o 
   0   8   0     6784.65     9673.10    295.71 o 
   1   8   0       94.43       83.28      3.13 o 
   2   8   0      201.89      135.40      4.28 o 
   3   8   0      233.53      253.88      6.10 o 
   4   8   0      221.28      228.43      5.87 o 
   5   8   0        3.92        1.52      1.05 o 
   6   8   0       82.57       63.93      4.26 o 
   7   8   0      341.44      337.86     10.26 o 
   8   8   0       20.45       16.61      4.70 o 
   9   8   0       11.14       16.61      4.70 o 
   1   9   0     3996.57     4076.15     89.11 o 
   2   9   0       28.58       43.96      2.33 o 
   3   9   0      104.60      210.20     11.84 o 
   4   9   0       23.06       29.22      2.07 o 
   5   9   0        0.18        0.00      1.35 o 
   6   9   0       24.08       21.59      3.16 o 
   7   9   0      295.30      299.28      9.16 o 
   8   9   0        0.40        0.00      5.32 o 
   9   9   0        0.12        0.00      5.32 o 
   0  10   0     1439.28     2226.40     70.02 o 
   1  10   0        2.12        2.16      1.10 o 
   2  10   0     3528.51     3371.08     74.39 o 
   3  10   0      255.67      259.91      7.33 o 
   4  10   0      128.70      107.58      4.51 o 
   5  10   0       13.59       13.77      2.01 o 
   6  10   0       27.31       33.14      2.86 o 
   7  10   0      136.19      116.22      8.30 o 
   8  10   0       66.84       51.84      9.30 o 
   9  10   0        0.41       -1.33      5.32 o 
   1  11   0        9.52       10.74      1.56 o 
   2  11   0      988.45      922.40     21.61 o 
   3  11   0       53.30       57.26      3.84 o 
   4  11   0       80.34       91.54      4.28 o 
   5  11   0       21.88       24.19      3.52 o 
   6  11   0        3.93        8.45      3.27 o 
   7  11   0       32.98       38.45      9.97 o 
   8  11   0        0.37        3.32      4.65 o 
   9  11   0       13.23        7.98      6.65 o 
   0  12   0       21.16        8.42      3.32 o 
   1  12   0        0.62       -1.00      1.15 o 
   2  12   0       29.59       14.99      2.74 o 
   3  12   0      258.01      405.61     12.90 o 
   4  12   0       67.83       81.41      6.66 o 
   5  12   0      231.09      226.24      9.38 o 
   6  12   0      190.91      202.66      9.14 o 
   7  12   0      145.94      137.60      9.26 o 
   8  12   0       11.73       19.98      4.70 o 
   9  12   0        0.82       -1.33      5.32 o 
   1  13   0      291.54      291.77      9.78 o 
   2  13   0      376.53      307.81     10.56 o 
   3  13   0        1.35       46.01      4.42 o 
   4  13   0      351.15      314.77     11.13 o 
   5  13   0      184.55      170.73      7.82 o 
   6  13   0       71.84       69.36      5.85 o 
   7  13   0       38.04       31.68      5.41 o 
   8  13   0       11.03       10.63      6.65 o 
   0  14   0       33.95       58.48      9.30 o 
   1  14   0      468.81      437.26     18.80 o 
   2  14   0        9.18       13.00      4.15 o 
   4  14   0        1.22       -0.13      2.74 o 
   5  14   0      410.85      389.74     13.68 o 
   6  14   0       18.55       18.01      5.18 o 
   7  14   0        1.68        1.00      3.42 o 
   8  14   0       28.82       27.91      7.98 o 
   1  15   0        1.76       -3.32      3.32 o 
   2  15   0      935.99      812.16     31.02 o 
   3  15   0      531.48      459.40     24.59 o 
   4  15   0        6.37       14.62      4.70 o 
   5  15   0       24.55       21.87      4.00 o 
   6  15   0       62.25       78.64      7.34 o 
   7  15   0       37.26       37.63      6.38 o 
   8  15   0        4.30        9.30      6.65 o 
   0  16   0       83.44      116.97     13.29 o 
   1  16   0        8.09        3.10      4.15 o 
   2  16   0      107.60      113.74      9.40 o 
   3  16   0      276.26      278.86     14.55 o 
   4  16   0      112.26      134.61      9.84 o 
   5  16   0        0.07        5.68      5.11 o 
   6  16   0        0.23       -3.99      6.65 o 
   7  16   0        0.01        1.33      6.65 o 
   1  17   0        5.07        4.65      4.70 o 
   2  17   0       80.08       77.60      8.30 o 
   3  17   0      211.83      297.47     26.58 o 
   4  17   0        8.21       13.05      5.11 o 
   5  17   0        4.34        9.30      5.64 o 
   6  17   0       31.14       34.56     10.63 o 
   7  17   0        1.82       10.63      9.30 o 
   0  18   0        9.03       31.90      9.30 o 
   1  18   0       15.35       16.61      5.64 o 
   2  18   0       88.36       89.14     13.96 o 
   3  18   0       71.08       84.18      8.89 o 
   4  18   0       44.82       35.89      6.58 o 
   5  18   0        8.97       -2.66      5.11 o 
   6  18   0        1.05        3.99      7.98 o 
   1  19   0        4.77        3.99      4.70 o 
   2  19   0        6.63        4.65      5.64 o 
   3  19   0      172.62      272.22     18.61 o 
   4  19   0        0.12        6.04      5.11 o 
   5  19   0        0.11       -2.66      7.98 o 
   6  19   0       17.63       22.60     10.63 o 
   0  20   0      131.23      239.25     19.94 o 
   1  20   0       15.80       37.89      7.52 o 
   2  20   0       49.89       75.86      9.40 o 
   3  20   0        0.71        6.42      9.30 o 
   4  20   0        9.48        3.99      5.64 o 
   5  20   0       50.63       59.29      8.89 o 
   1  21   0       12.84       23.13      7.00 o 
   2  21   0        0.22       -0.48      5.32 o 
   3  21   0       47.83       60.14     11.30 o 
   4  21   0        0.14       -2.66      5.64 o 
   0  22   0        0.00        3.99      7.98 o 
   1  22   0       35.94       26.43      7.95 o 
   2  22   0        1.05       -4.65      5.64 o 
   3  22   0        0.02       34.12     19.94 o 
   1  23   0       30.40       29.84      9.97 o 
  -9   0   1        2.13        5.32      5.32 o 
  -7   0   1     1035.38      967.64     45.19 o 
  -5   0   1      334.77      341.29     12.66 o 
  -3   0   1      627.28      689.18     21.62 o 
  -1   0   1      699.39     1096.57     46.52 o 
   1   0   1     6850.48     6855.86    283.11 o 
   3   0   1      690.51      648.41     21.56 o 
   5   0   1     4173.40     4010.05    119.83 o 
   7   0   1        2.28        1.33      3.99 o 
   9   0   1       29.94       35.89      7.98 o 
 -10   1   1        4.87        1.33      3.76 o 
  -9   1   1        0.02        5.32      3.76 o 
  -8   1   1        6.76        4.37      6.65 o 
  -7   1   1       40.46      107.66      9.30 o 
  -6   1   1       55.21       62.95      3.46 o 
  -5   1   1       14.63       14.13      1.99 o 
  -4   1   1       37.79      143.59      5.08 o 
  -3   1   1        2.64        0.00      1.06 o 
  -2   1   1      709.91      664.28     14.62 o 
   0   1   1     2380.31     2067.78    311.69 o 
   1   1   1        9.45        6.65      0.66 o 
   2   1   1      822.18      762.38     23.50 o 
   3   1   1     1790.61     1652.26     42.05 o 
   4   1   1      275.62      295.91      6.81 o 
   5   1   1      163.19      176.23      5.59 o 
   6   1   1       16.73       17.00      3.19 o 
   7   1   1       33.42       42.99      9.97 o 
   8   1   1        8.10       13.29      3.76 o 
   9   1   1       10.22       17.72      4.65 o 
  10   1   1        0.22        2.66      3.76 o 
 -10   2   1        0.28       -0.66      3.76 o 
  -9   2   1        1.67        0.38      3.19 o 
  -8   2   1       10.39       12.63      3.76 o 
  -7   2   1       51.55       62.18      7.98 o 
  -6   2   1        8.78        9.64      1.99 o 
  -5   2   1        9.24        4.25      1.19 o 
  -4   2   1      722.30      627.75     13.19 o 
  -3   2   1      594.65      614.02     12.60 o 
  -2   2   1     7620.47     7189.32    149.84 o 
  -1   2   1      888.07     1223.36     36.18 o 
   0   2   1    10305.79    10043.99    233.86 o 
   1   2   1     1267.84     1321.35     27.72 o 
   2   2   1     1574.02     1524.06     37.99 o 
   3   2   1       26.69       32.50      2.30 o 
   4   2   1      244.77      199.86      7.14 o 
   5   2   1      181.71      203.74     11.89 o 
   6   2   1        0.48        1.50      2.55 o 
   7   2   1       12.74        6.08      3.99 o 
   8   2   1        0.19       -2.66      2.82 o 
   9   2   1       22.73       26.07      4.70 o 
  10   2   1        0.03        0.00      3.99 o 
 -10   3   1        1.65        1.99      3.76 o 
  -9   3   1       17.34       15.95      4.70 o 
  -8   3   1       84.67       91.17      7.52 o 
  -7   3   1        9.43       14.62      5.32 o 
  -6   3   1       25.35       19.00      2.26 o 
  -5   3   1       21.03       26.18      1.95 o 
  -4   3   1      535.91      528.21     11.41 o 
  -3   3   1       25.88       38.38      2.88 o 
  -2   3   1        7.18       15.27      3.29 o 
  -1   3   1     2173.33     2812.47     69.62 o 
   0   3   1      660.52      703.80     15.71 o 
   1   3   1      441.10      430.87     15.30 o 
   2   3   1     2301.57     2447.75    127.06 o 
   3   3   1       21.36       26.70      2.30 o 
   4   3   1       61.08       47.68      3.80 o 
   6   3   1      382.08      376.71     20.91 o 
   7   3   1        8.22        6.08      3.99 o 
   8   3   1        4.12        7.79      5.98 o 
   9   3   1       14.73       14.92      4.15 o 
  10   3   1       20.03       12.63      4.70 o 
 -10   4   1        3.65        6.79      4.65 o 
  -9   4   1        7.13        7.31      3.76 o 
  -8   4   1       39.87       35.34      4.70 o 
  -7   4   1       68.01       75.49      4.82 o 
  -6   4   1       10.15        8.42      2.30 o 
  -5   4   1        6.44        4.94      1.26 o 
  -4   4   1      185.84      444.98     18.55 o 
  -3   4   1      157.75      153.02      5.37 o 
  -2   4   1        5.09       12.48      1.33 o 
  -1   4   1       10.00       18.28      1.00 o 
   0   4   1       15.23       19.51      1.78 o 
   1   4   1      345.58      339.53      9.14 o 
   2   4   1     2614.44     2747.33    179.50 o 
   3   4   1        1.70        0.66      1.09 o 
   4   4   1       74.18       76.03      4.05 o 
   5   4   1       19.78       75.76      7.98 o 
   6   4   1      153.73      139.23      5.12 o 
   7   4   1       32.72       39.22      4.70 o 
   8   4   1        6.16        6.08      3.99 o 
   9   4   1       20.12       26.06      5.11 o 
  10   4   1       39.23       35.20      7.98 o 
 -10   5   1       11.09        7.68      4.15 o 
  -9   5   1       16.27        7.98      3.99 o 
  -8   5   1       55.56       55.55      5.64 o 
  -7   5   1       13.33       18.48      3.07 o 
  -6   5   1        0.02       -0.89      1.53 o 
  -5   5   1      188.96      172.58      5.46 o 
  -4   5   1       92.98       62.99      5.18 o 
  -3   5   1      790.28      735.36     17.05 o 
  -2   5   1      888.42      843.10     21.89 o 
  -1   5   1      195.82      229.89      5.74 o 
   0   5   1     2518.01     2408.89     52.58 o 
   1   5   1      160.22      158.51      4.28 o 
   2   5   1       16.74       11.42      1.33 o 
   3   5   1       96.42      102.64      3.46 o 
   4   5   1      140.80      121.67      5.49 o 
   5   5   1      540.11      518.64     15.04 o 
   6   5   1       39.32       48.61      4.25 o 
   7   5   1      153.81      120.29      7.52 o 
   8   5   1       96.76       99.73     18.61 o 
   9   5   1       27.55       33.28      5.64 o 
  10   5   1      110.23       86.60      8.64 o 
 -10   6   1        3.99       -0.66      3.76 o 
  -9   6   1       10.08        5.98      3.76 o 
  -8   6   1      129.02      129.78     13.96 o 
  -7   6   1       19.91       24.27      3.07 o 
  -6   6   1       36.04       35.42      3.27 o 
  -5   6   1      171.19      174.64      5.79 o 
  -4   6   1       25.53       31.85      3.07 o 
  -3   6   1       56.35       47.05      3.45 o 
  -2   6   1        0.97        1.60      0.89 o 
  -1   6   1        0.29       -0.57      0.74 o 
   0   6   1       48.22       68.58      3.26 o 
   1   6   1     1795.27     1820.39     40.20 o 
   3   6   1      152.15      203.66      5.57 o 
   4   6   1      560.70      565.78     18.38 o 
   5   6   1       13.69       13.16      2.30 o 
   6   6   1      472.29      431.98     13.50 o 
   7   6   1       23.49       23.28      3.76 o 
   8   6   1        2.32        1.71      3.19 o 
   9   6   1        7.25        8.64      3.76 o 
  10   6   1       15.95        5.32      6.65 o 
  -9   7   1       25.82       28.21      5.11 o 
  -8   7   1       12.99       13.88      8.64 o 
  -7   7   1       40.91       53.82      3.99 o 
  -6   7   1       93.51       84.48      4.46 o 
  -5   7   1      351.66      289.03      9.70 o 
  -4   7   1      691.70      714.39     17.18 o 
  -3   7   1      999.94      959.65     24.97 o 
  -2   7   1      228.38      194.40      5.39 o 
  -1   7   1        2.62        5.38      1.33 o 
   0   7   1     1626.20     1623.79     36.19 o 
   1   7   1     1123.53     1014.43     22.94 o 
   2   7   1     1188.95     1232.02     28.10 o 
   3   7   1      677.97      660.02     14.81 o 
   4   7   1      966.40      952.57     21.25 o 
   6   7   1      160.37      153.93      6.91 o 
   7   7   1       57.35       59.24      6.65 o 
   8   7   1       15.09       13.29      3.76 o 
   9   7   1        2.33        0.38      3.19 o 
  10   7   1       38.04       29.24      7.98 o 
  -9   8   1        1.01        1.33      5.32 o 
  -8   8   1        9.96        6.65      3.76 o 
  -7   8   1      171.39      174.73      6.79 o 
  -6   8   1      488.26      439.83     17.37 o 
  -5   8   1       26.84       28.86      2.79 o 
  -4   8   1       77.14       82.44      4.39 o 
  -3   8   1      273.59      260.61      6.30 o 
  -2   8   1     2896.55     3021.00     66.29 o 
  -1   8   1        0.47        0.22      0.84 o 
   0   8   1     1703.88     1661.29     36.86 o 
   1   8   1      194.62      199.36      5.62 o 
   2   8   1      943.66     1345.37     34.72 o 
   3   8   1      269.72      256.22      7.22 o 
   4   8   1      857.46      829.33     18.78 o 
   5   8   1      234.05      197.24      6.03 o 
   6   8   1        4.93        5.32      2.11 o 
   7   8   1        4.75        4.58      2.60 o 
   8   8   1       13.45       15.06      2.79 o 
   9   8   1       47.95       46.04      4.82 o 
  -9   9   1       50.08       51.84      9.30 o 
  -8   9   1       24.62       31.59      5.64 o 
  -7   9   1        0.44        5.58      4.76 o 
  -6   9   1       52.51       42.67      4.05 o 
  -5   9   1        0.82        2.58      1.91 o 
  -3   9   1        7.73       11.95      1.74 o 
  -2   9   1       48.49       80.63      3.34 o 
  -1   9   1       93.55      131.86      4.11 o 
   0   9   1     1140.86     1226.75     27.90 o 
   1   9   1       93.39       91.01      3.34 o 
   2   9   1        3.92      198.47     29.24 o 
   3   9   1       88.99       65.70      3.13 o 
   4   9   1       10.23       16.03      2.26 o 
   5   9   1       27.00       30.12      2.63 o 
   6   9   1       82.81       79.19      3.93 o 
   7   9   1       59.81       73.13      6.92 o 
   8   9   1       29.79       32.61      3.55 o 
   9   9   1       32.62       41.23      4.82 o 
  -9  10   1       39.54       35.89      9.30 o 
  -8  10   1       13.91       19.09      5.32 o 
  -7  10   1       25.34       32.33      4.28 o 
  -6  10   1       15.95       20.48      4.15 o 
  -5  10   1        8.14       12.63      2.74 o 
  -4  10   1       30.20       44.35      4.97 o 
  -3  10   1       26.49       28.91      2.26 o 
  -2  10   1      222.41      230.87      6.30 o 
  -1  10   1       11.79       10.59      1.73 o 
   0  10   1       81.53       72.90      2.78 o 
   1  10   1        1.23        7.74      3.19 o 
   2  10   1       12.04       55.40      6.65 o 
   3  10   1       89.15       84.33      3.61 o 
   4  10   1       86.28      104.43      4.51 o 
   5  10   1      119.95      143.33     11.89 o 
   6  10   1        2.27        5.44      2.01 o 
   7  10   1      243.67      222.67      6.79 o 
   8  10   1       20.86       33.50      7.90 o 
   9  10   1        4.87       -1.33      5.32 o 
  -9  11   1        6.72        3.99      6.65 o 
  -8  11   1       21.67       17.28      4.70 o 
  -7  11   1        8.96       11.11      3.27 o 
  -6  11   1       82.94       89.99      7.00 o 
  -5  11   1        6.55        8.16      4.65 o 
  -4  11   1       33.99       26.70      3.47 o 
  -3  11   1      224.92      218.16      8.16 o 
  -2  11   1      252.24      272.21      9.38 o 
  -1  11   1       49.68       74.50      3.26 o 
   0  11   1        3.92       12.75      1.62 o 
   1  11   1       90.94      116.03      4.22 o 
   2  11   1      170.02      204.98      6.30 o 
   3  11   1       94.37       81.74      3.71 o 
   4  11   1      135.18      121.57      5.07 o 
   5  11   1      219.40      216.59      9.02 o 
   6  11   1       65.44       69.55      5.37 o 
   7  11   1       65.72       65.44      7.34 o 
   8  11   1        1.80        0.00      4.42 o 
   9  11   1        0.10        3.99      5.32 o 
  -9  12   1       21.51       21.27      7.98 o 
  -8  12   1        1.45        0.66      3.76 o 
  -7  12   1       15.70       36.66      5.64 o 
  -6  12   1       35.17       37.63      5.41 o 
  -5  12   1       44.98       47.66      6.94 o 
  -4  12   1       51.80       53.77      4.48 o 
  -3  12   1      116.82      113.89      5.47 o 
  -2  12   1        9.38        5.52      2.04 o 
  -1  12   1       38.58       65.63      4.00 o 
   0  12   1      125.94      137.43      6.26 o 
   1  12   1      286.39      238.66      6.98 o 
   2  12   1       79.31      121.07      5.47 o 
   3  12   1      243.78      220.79      6.98 o 
   4  12   1        1.10        2.61      1.95 o 
   5  12   1        0.87        0.66      2.17 o 
   6  12   1      163.04      154.64      7.60 o 
   7  12   1       88.36      101.58      8.30 o 
   8  12   1       24.33       25.65      5.64 o 
   9  12   1        2.99        3.99      6.65 o 
  -8  13   1       12.02        8.57      4.15 o 
  -7  13   1        0.60        7.24      5.32 o 
  -6  13   1       43.36       46.52      6.06 o 
  -5  13   1      321.69      280.44     10.92 o 
  -4  13   1       15.29       41.60      8.05 o 
  -3  13   1       30.53       44.05      4.66 o 
  -2  13   1      238.59      213.07      8.21 o 
  -1  13   1      110.27      150.79      7.97 o 
   0  13   1        0.34        6.65      2.17 o 
   1  13   1       93.49      116.22      5.47 o 
   2  13   1        9.58       11.42      3.01 o 
   3  13   1      454.30      419.26     13.68 o 
   4  13   1       81.62       80.04      5.47 o 
   5  13   1       29.50       21.27      6.65 o 
   6  13   1      104.93      116.71      7.22 o 
   7  13   1        1.40        0.89      3.57 o 
   8  13   1       29.44       32.49      6.65 o 
  -8  14   1       18.49       17.80      9.97 o 
  -7  14   1        2.97        2.95      4.15 o 
  -6  14   1       62.29       69.05      7.00 o 
  -5  14   1       21.69       33.29      4.30 o 
  -4  14   1       25.10       29.24      3.68 o 
  -3  14   1       37.62       30.69      3.73 o 
  -2  14   1       49.10       54.64      7.49 o 
  -1  14   1        0.09       -0.19      1.93 o 
   0  14   1       30.04       37.98      5.64 o 
   1  14   1        1.46       -1.52      3.19 o 
   2  14   1       38.42       54.63      6.58 o 
   3  14   1      192.32      196.12     11.96 o 
   4  14   1      383.90      344.26     12.12 o 
   5  14   1        4.45        6.50      3.48 o 
   6  14   1        0.37        2.66      3.04 o 
   7  14   1       47.73       52.23      7.00 o 
   8  14   1       29.84       26.20      6.38 o 
  -8  15   1        0.00        9.55      5.11 o 
  -7  15   1        0.45        0.00      4.15 o 
  -6  15   1       13.69       12.76      4.42 o 
  -5  15   1      351.90      320.70     12.12 o 
  -4  15   1       43.52       56.08      4.68 o 
  -3  15   1      217.60      197.17      8.60 o 
  -2  15   1      123.58      125.99      9.84 o 
  -1  15   1       16.77       15.29      4.70 o 
   0  15   1        5.80        8.64      4.70 o 
   1  15   1      123.90      126.29      9.40 o 
   2  15   1       75.49       87.59     12.63 o 
   3  15   1     1056.14      941.77     35.71 o 
   4  15   1        4.03        9.97      4.70 o 
   5  15   1       10.77        5.80      5.11 o 
   6  15   1       17.68       23.26      5.64 o 
   7  15   1       12.50       17.28      9.30 o 
   8  15   1       31.73       43.86     11.96 o 
  -7  16   1        7.36        5.68      5.11 o 
  -6  16   1        0.92       -0.44      4.15 o 
  -5  16   1       92.33       79.02      8.64 o 
  -4  16   1       50.00      143.55     14.62 o 
  -3  16   1       54.25       57.01      7.00 o 
  -2  16   1        7.85        1.18      4.15 o 
  -1  16   1       31.12       38.35      6.06 o 
   0  16   1       13.38       11.96      4.70 o 
   1  16   1      182.71      172.58     11.96 o 
   2  16   1        6.24       83.74     10.63 o 
   3  16   1      191.38      168.55     10.78 o 
   4  16   1        1.98       -3.99      5.98 o 
   5  16   1       71.11       78.21      9.30 o 
   6  16   1        9.79       12.63      5.64 o 
   7  16   1       22.40       29.24     10.63 o 
  -7  17   1        3.38        7.98      7.98 o 
  -6  17   1       13.62       26.58      9.30 o 
  -5  17   1       70.24       72.93      8.46 o 
  -4  17   1      136.11      136.24     10.34 o 
  -3  17   1       11.87        6.65      4.70 o 
  -2  17   1       50.69       54.63      7.52 o 
  -1  17   1      474.05      600.86     25.38 o 
   0  17   1      170.92      154.56     10.78 o 
   1  17   1       22.11       23.82      6.06 o 
   2  17   1      543.68      676.59     27.26 o 
   3  17   1      224.79      209.30     12.66 o 
   4  17   1       63.08       75.29      8.46 o 
   5  17   1        9.76       10.63      5.64 o 
   6  17   1        0.00       -1.09      5.11 o 
   7  17   1        4.54        5.32      7.98 o 
  -6  18   1       27.84       15.95      9.30 o 
  -5  18   1      121.32      110.21     13.96 o 
  -4  18   1      131.52      137.96     11.28 o 
  -3  18   1      106.30       93.46      8.89 o 
  -2  18   1       67.38       71.17      8.46 o 
  -1  18   1       68.33       95.19     11.30 o 
   0  18   1       22.50       23.17      8.64 o 
   1  18   1       80.99       96.88     10.63 o 
   2  18   1      181.79      181.39     13.96 o 
   3  18   1      108.24      106.87      9.84 o 
   4  18   1       41.66       36.85      7.52 o 
   5  18   1        1.10        7.31      5.64 o 
   6  18   1        4.11        4.50      6.06 o 
  -6  19   1        0.67        2.66      7.98 o 
  -5  19   1       30.37       37.22     10.63 o 
  -4  19   1      192.02      197.65     13.16 o 
  -3  19   1        0.09       -0.73      5.11 o 
  -2  19   1        0.00        0.66      4.70 o 
  -1  19   1        0.38       -2.95      4.15 o 
   0  19   1        1.57        3.99      4.70 o 
   1  19   1       12.41       14.62      5.64 o 
   2  19   1      131.24      151.82     11.16 o 
   3  19   1        0.05       -4.15      4.15 o 
   4  19   1        2.00       -1.99      4.70 o 
   5  19   1       26.68       27.25      7.52 o 
  -5  20   1       35.44       22.60     10.63 o 
  -4  20   1       16.80       20.38      7.00 o 
  -3  20   1        4.17        4.65      5.64 o 
  -2  20   1       43.92       55.01      8.46 o 
  -1  20   1       13.91       12.98      6.06 o 
   0  20   1       26.75       27.94      6.58 o 
   1  20   1        0.68       -3.14      5.32 o 
   2  20   1       11.28       28.33      8.64 o 
   3  20   1       93.89       84.08      9.40 o 
   4  20   1       11.55       11.96      6.58 o 
   5  20   1        1.46       10.37      7.00 o 
  -4  21   1        0.10       -0.78      8.64 o 
  -3  21   1        3.24        0.66      5.64 o 
  -2  21   1        5.18        3.99      5.64 o 
  -1  21   1       19.17       17.81      7.00 o 
   0  21   1        0.68        2.66      5.64 o 
   1  21   1       13.28       32.47      9.30 o 
   2  21   1        1.38       12.37      6.06 o 
   3  21   1        5.44        1.99      5.64 o 
   4  21   1        2.03        1.43      6.06 o 
  -3  22   1        4.78        4.50      6.06 o 
  -2  22   1        1.21        2.66      6.65 o 
  -1  22   1        0.00       -5.11      5.11 o 
   0  22   1       15.75       17.28      6.58 o 
   1  22   1        2.62       -4.95      5.11 o 
   2  22   1        4.90       12.76      7.98 o 
   3  22   1        0.85       -4.95      5.11 o 
   0  23   1       15.54        6.34      6.06 o 
 -10   0   2        6.64        5.32      5.32 o 
  -8   0   2       55.86       74.43      9.30 o 
  -6   0   2      207.82      190.08      8.46 o 
  -4   0   2      308.48      308.37     15.95 o 
  -2   0   2   102022.29   128878.76   4202.17 o 
   0   0   2     1945.91     1903.37     79.75 o 
   2   0   2      482.13      554.19     26.58 o 
   4   0   2      342.59      346.91     18.61 o 
   6   0   2      521.15      467.87     23.93 o 
   8   0   2        0.02        0.00      3.99 o 
  10   0   2       36.41       43.86      9.30 o 
 -10   1   2        9.30        5.76      4.15 o 
  -9   1   2        0.66       -1.52      5.98 o 
  -8   1   2       22.82       19.18      4.65 o 
  -7   1   2      156.88      156.58      6.91 o 
  -6   1   2       51.29       50.24      3.32 o 
  -5   1   2      142.55      115.65      4.13 o 
  -4   1   2      989.52     1001.88     22.26 o 
  -3   1   2      937.71      924.71     20.43 o 
  -1   1   2      265.18      249.93      6.91 o 
   0   1   2     4354.08     4204.39    124.05 o 
   1   1   2     1579.36     1531.74     35.72 o 
   2   1   2      249.18      236.05      7.14 o 
   3   1   2      231.71      275.48      8.68 o 
   4   1   2      111.22      110.34      5.64 o 
   5   1   2       77.59       91.36      3.90 o 
   6   1   2        0.85        0.00      1.88 o 
   7   1   2       18.50       16.71      5.32 o 
   8   1   2       21.71       33.34      8.64 o 
   9   1   2        5.43        9.30      5.98 o 
  10   1   2       16.56       14.86      5.11 o 
 -10   2   2        8.88        5.32      3.99 o 
  -9   2   2        1.20        4.65      3.76 o 
  -8   2   2       39.99       39.57      8.64 o 
  -7   2   2       47.39       54.46      4.30 o 
  -6   2   2      167.97      164.25      5.46 o 
  -5   2   2       75.77       81.52      3.46 o 
  -4   2   2        5.87        9.82      1.19 o 
  -3   2   2      148.61      166.67      4.16 o 
  -1   2   2     1504.66     1318.19     28.06 o 
   0   2   2      208.73      187.42      4.58 o 
   1   2   2      219.80      250.64      8.46 o 
   2   2   2       52.57       46.09      2.11 o 
   3   2   2       40.58       45.74      3.26 o 
   5   2   2      936.91      938.51     25.74 o 
   6   2   2       27.54       33.56      3.52 o 
   7   2   2       23.51       23.93      3.76 o 
   8   2   2       11.83       16.00      3.76 o 
   9   2   2       39.28       39.88      5.64 o 
  10   2   2       29.91       23.44      5.64 o 
 -10   3   2        0.04        3.99      3.76 o 
  -9   3   2        7.07        2.66      3.76 o 
  -8   3   2        3.17        2.66      2.82 o 
  -7   3   2        0.38       -0.57      1.93 o 
  -6   3   2       41.04       48.97      4.60 o 
  -5   3   2      527.63      525.36     11.52 o 
  -4   3   2     1403.22     1282.57     23.64 o 
  -3   3   2       58.33       50.83      2.26 o 
  -2   3   2      191.25      273.48      6.16 o 
  -1   3   2     9541.34     9023.50    191.57 o 
   0   3   2     1215.02     1187.14     29.80 o 
   1   3   2    10742.38    10158.04    326.31 o 
   2   3   2      440.78      459.56     10.51 o 
   3   3   2      352.82      393.17     11.46 o 
   4   3   2      475.23      478.51     16.92 o 
   5   3   2        0.60       -0.33      1.70 o 
   6   3   2        1.81        3.54      2.30 o 
   7   3   2        4.51        4.95      2.49 o 
   8   3   2        2.78        0.00      2.82 o 
   9   3   2        1.22        0.66      3.76 o 
  10   3   2       75.87       78.44     20.60 o 
 -10   4   2        3.48        4.87      4.15 o 
  -9   4   2       18.07       15.21      4.15 o 
  -8   4   2       32.68       43.54      5.11 o 
  -7   4   2        0.38       -0.76      1.93 o 
  -6   4   2      226.66      195.75      8.06 o 
  -5   4   2      140.09      158.52      4.34 o 
  -4   4   2      127.11      113.97      4.06 o 
  -3   4   2     1040.58     1038.54     19.14 o 
  -2   4   2      559.84      833.49     19.05 o 
  -1   4   2     4608.20     4293.57    106.07 o 
   0   4   2     1724.25     1683.78     41.63 o 
   1   4   2     2680.73     2474.86     72.84 o 
   2   4   2      149.60      131.26      4.82 o 
   3   4   2     3831.66     3780.50     78.60 o 
   4   4   2     1811.77     1818.81     46.87 o 
   5   4   2        5.26        3.61      1.93 o 
   6   4   2      213.86      214.02      8.68 o 
   7   4   2        1.05       -1.93      1.93 o 
   8   4   2        4.21        2.85      3.32 o 
   9   4   2        1.05       -1.52      3.19 o 
  10   4   2       14.13       14.86      5.11 o 
 -10   5   2        2.29        0.00      3.76 o 
  -9   5   2        3.37        5.98      3.76 o 
  -8   5   2        1.36       13.96      3.76 o 
  -7   5   2        4.36        3.54      2.30 o 
  -6   5   2       62.96       69.84      3.99 o 
  -5   5   2      111.74      183.62      5.21 o 
  -4   5   2      105.61       99.43      3.42 o 
  -3   5   2      883.68      874.20     20.05 o 
  -2   5   2       10.97       17.86      1.43 o 
  -1   5   2      848.23      723.07     23.84 o 
   0   5   2     1775.13     1860.28     39.53 o 
   1   5   2     3700.41     3617.42    106.20 o 
   2   5   2     1351.17     1372.57     34.91 o 
   3   5   2      592.79      607.11     13.98 o 
   4   5   2       95.27      122.71      4.39 o 
   5   5   2       11.95       20.55      4.22 o 
   6   5   2       13.95       23.93      3.27 o 
   7   5   2      150.87      139.29      7.14 o 
   8   5   2       85.07       88.93      6.37 o 
   9   5   2       26.56       29.79      5.64 o 
  10   5   2       59.20       47.35      7.31 o 
  -9   6   2        1.68       -0.95      3.19 o 
  -8   6   2       81.89       97.07      5.85 o 
  -7   6   2       16.68       16.67      2.99 o 
  -6   6   2       16.08       24.48      2.66 o 
  -5   6   2      105.11      101.24      3.99 o 
  -4   6   2      150.23      159.22      5.12 o 
  -3   6   2       83.01       95.60      3.46 o 
  -2   6   2      120.72      189.31      5.98 o 
  -1   6   2     4540.03     4273.21    109.63 o 
   0   6   2      418.15      329.28      9.92 o 
   1   6   2      645.79      899.98     73.09 o 
   2   6   2     1131.70     1086.76     28.26 o 
   3   6   2       25.46       31.03      2.11 o 
   5   6   2       70.74       64.03      3.46 o 
   6   6   2      101.39       96.46      5.59 o 
   7   6   2       20.61       24.73      5.45 o 
   8   6   2        2.13        7.31      3.76 o 
   9   6   2       44.64       36.85      5.64 o 
  10   6   2        0.03       -0.89      3.07 o 
  -9   7   2       29.43       34.56      7.98 o 
  -8   7   2        5.52       10.72      2.88 o 
  -7   7   2       54.83       63.40      4.60 o 
  -6   7   2       37.68       41.32      3.84 o 
  -5   7   2      101.45      151.73      6.09 o 
  -4   7   2       48.20       47.08      2.79 o 
  -3   7   2        9.69       28.98      1.82 o 
  -2   7   2     2325.51     3144.54     97.81 o 
  -1   7   2     1153.16     1139.83     30.33 o 
   0   7   2      819.16      747.84     20.63 o 
   1   7   2      799.60      978.65     22.28 o 
   2   7   2       30.08       24.87      1.93 o 
   3   7   2       32.80       31.62      2.49 o 
   4   7   2      276.30      216.02      7.14 o 
   5   7   2      278.72      262.66      7.53 o 
   6   7   2       90.48       95.27      4.58 o 
   7   7   2        6.62        6.17      2.26 o 
   8   7   2       68.89       69.63      5.37 o 
   9   7   2       34.31       32.21      4.30 o 
  -9   8   2       95.25       99.69     11.96 o 
  -8   8   2        0.08        0.00      3.19 o 
  -7   8   2        8.52        5.89      4.21 o 
  -6   8   2      157.95      147.57      5.62 o 
  -5   8   2        2.06       84.13     13.96 o 
  -4   8   2        7.45        5.76      1.92 o 
  -3   8   2     1204.78     1213.96     27.62 o 
  -2   8   2      244.11      332.71      8.51 o 
  -1   8   2     1104.26     1181.82     31.87 o 
   0   8   2      591.16      628.40     17.54 o 
   1   8   2       59.74       92.74      3.34 o 
   2   8   2      148.96      156.19      4.72 o 
   3   8   2       65.16       49.00      3.27 o 
   4   8   2       40.24       32.36      3.27 o 
   5   8   2       89.62       86.01      4.60 o 
   6   8   2      181.46      156.99      5.93 o 
   7   8   2       34.51       37.81      3.61 o 
   8   8   2        0.63       -0.44      2.30 o 
   9   8   2       36.69       49.50      4.82 o 
  -9   9   2       33.12       37.22      9.30 o 
  -8   9   2       18.77       18.23      4.70 o 
  -7   9   2       12.05       15.80      4.15 o 
  -6   9   2       87.65       91.03      5.59 o 
  -5   9   2      104.94      105.06      5.37 o 
  -4   9   2      811.37      732.78     17.71 o 
  -3   9   2      520.91      527.33     12.12 o 
  -2   9   2     1424.45     2010.68     44.95 o 
  -1   9   2     1449.20     1479.49     39.72 o 
   0   9   2      165.28      142.80      5.85 o 
   1   9   2      210.54      261.17      9.21 o 
   2   9   2      170.39      123.70      4.28 o 
   3   9   2        3.77        7.04      1.56 o 
   4   9   2        4.56        8.88      4.65 o 
   5   9   2     1226.94     1101.49     29.99 o 
   6   9   2       30.35       37.41      3.22 o 
   7   9   2       11.23       11.96      2.79 o 
   8   9   2        4.73        2.79      2.74 o 
   9   9   2       28.11       15.81      3.84 o 
  -9  10   2       56.65       54.50      9.30 o 
  -8  10   2        7.60        9.01      4.15 o 
  -7  10   2       39.59       43.20      5.64 o 
  -6  10   2       13.10       12.41      3.07 o 
  -5  10   2       50.44       47.55      5.88 o 
  -4  10   2      735.09      695.71     20.40 o 
  -3  10   2      112.74      110.60      5.26 o 
  -2  10   2       25.48       50.84      3.52 o 
  -1  10   2      547.42      465.34     14.01 o 
   0  10   2      699.15      808.88     22.62 o 
   1  10   2       41.42       51.12      3.28 o 
   2  10   2      253.71      233.80      6.98 o 
   3  10   2       13.09       12.10      1.91 o 
   4  10   2       39.98       38.55      4.15 o 
   5  10   2      618.42      566.21     14.85 o 
   6  10   2       91.54       99.44      7.26 o 
   7  10   2       13.01        8.53      2.79 o 
   8  10   2       25.79       33.63      4.05 o 
   9  10   2        1.85       -1.33      5.32 o 
  -9  11   2       20.65       14.62      7.98 o 
  -8  11   2       44.55       49.18      7.98 o 
  -7  11   2       49.87       49.32      5.64 o 
  -6  11   2       83.58       78.87      7.00 o 
  -5  11   2       51.98       93.04      9.30 o 
  -4  11   2       91.19       73.59      9.97 o 
  -3  11   2       38.03       42.43      3.68 o 
  -2  11   2      394.42      509.57     15.55 o 
  -1  11   2       75.94       73.41      4.68 o 
   0  11   2     1897.60     1778.95     47.56 o 
   1  11   2      740.27      851.43     20.04 o 
   2  11   2        0.60        1.12      1.10 o 
   3  11   2       22.79       26.27      2.42 o 
   4  11   2       96.81       95.58      4.51 o 
   5  11   2       85.93       81.79      4.60 o 
   6  11   2       24.10       29.83      3.61 o 
   7  11   2       23.74       31.91      3.71 o 
   8  11   2        0.10        3.84      4.15 o 
   9  11   2       24.57       20.04      6.06 o 
  -8  12   2       21.28       15.12      7.98 o 
  -7  12   2       30.61       37.41      5.64 o 
  -6  12   2       24.48       22.60      4.70 o 
  -5  12   2       34.67       40.34      5.98 o 
  -4  12   2       90.45       83.34      6.38 o 
  -3  12   2        4.21        2.76      2.04 o 
  -2  12   2       90.95      116.33      5.85 o 
  -1  12   2       98.99      115.93      5.47 o 
   0  12   2     1502.02     1450.02     39.39 o 
   1  12   2      112.93      134.56      6.26 o 
   2  12   2        1.29        1.43      1.10 o 
   3  12   2       38.38       41.50      3.03 o 
   4  12   2        5.69       15.90      3.26 o 
   5  12   2       71.19       74.98      4.60 o 
   6  12   2        0.28        0.00      3.04 o 
   7  12   2       87.99       85.84      6.82 o 
   8  12   2       53.24       46.48      7.34 o 
  -8  13   2        0.22        0.00      3.76 o 
  -7  13   2       19.85       27.05      5.11 o 
  -6  13   2       57.10       47.02      6.06 o 
  -5  13   2      120.88      139.96     16.61 o 
  -4  13   2       51.73       60.36      5.08 o 
  -3  13   2       26.56       43.85      5.95 o 
  -2  13   2        3.25        7.64      2.74 o 
  -1  13   2      764.88      643.83     19.30 o 
   0  13   2      141.70      115.11      5.63 o 
   1  13   2      169.42      194.35      8.70 o 
   2  13   2      628.89      571.06     17.54 o 
   3  13   2     1725.73     1524.75     41.71 o 
   4  13   2      173.35      161.91      7.22 o 
   5  13   2      198.58      197.91      8.79 o 
   6  13   2        6.96        6.28      3.36 o 
   7  13   2        0.62        1.33      2.96 o 
   8  13   2       43.79       36.65      6.38 o 
  -8  14   2        0.72        2.66      4.15 o 
  -7  14   2       53.38       62.12      9.97 o 
  -6  14   2       19.56       20.11      5.11 o 
  -5  14   2        9.95       22.18     10.63 o 
  -4  14   2       87.66       84.92      5.85 o 
  -3  14   2      158.97      131.83      6.82 o 
  -2  14   2       62.50       75.43      5.26 o 
  -1  14   2       61.09       64.73      6.80 o 
   0  14   2       18.88       22.44      3.52 o 
   1  14   2      528.87      722.14     21.50 o 
   2  14   2      160.41      174.62     10.34 o 
   3  14   2       21.27       32.48      7.98 o 
   4  14   2      419.39      344.04     16.43 o 
   5  14   2       11.41        9.30      5.32 o 
   6  14   2      168.86      170.93     11.28 o 
   7  14   2       10.92       17.15      4.48 o 
   8  14   2       48.28       54.31      7.34 o 
  -7  15   2       10.32       11.96      4.70 o 
  -6  15   2        8.50       13.56      4.42 o 
  -5  15   2       28.84       44.88      8.64 o 
  -4  15   2      286.56      255.83     10.17 o 
  -3  15   2       35.74       31.32      3.87 o 
  -2  15   2       26.86       48.78      4.48 o 
  -1  15   2       88.51       72.44      5.47 o 
   0  15   2     1138.46     1065.48     39.47 o 
   1  15   2      995.55     1341.51     62.47 o 
   2  15   2       86.55      108.66      8.46 o 
   3  15   2      133.65      129.32      9.84 o 
   4  15   2        8.57       17.94      5.64 o 
   5  15   2       83.32       84.83      8.46 o 
   6  15   2        2.88        6.04      5.11 o 
   7  15   2        2.68        4.65      5.64 o 
  -7  16   2        4.62       11.96      6.65 o 
  -6  16   2       11.95        8.24      5.32 o 
  -5  16   2       58.73       92.54     13.29 o 
  -4  16   2       43.09       53.35      5.26 o 
  -3  16   2        0.21        2.15      2.88 o 
  -2  16   2       40.69       75.81      7.52 o 
  -1  16   2        4.39        5.61      4.15 o 
   0  16   2        0.09        0.00      3.76 o 
   1  16   2        2.73        1.99      3.76 o 
   2  16   2      125.44      120.78      9.84 o 
   3  16   2      128.65      132.92      9.84 o 
   4  16   2       31.29       41.93      7.00 o 
   5  16   2       29.78       34.43      7.00 o 
   6  16   2        0.03        2.66      4.70 o 
   7  16   2        0.70        5.42      7.31 o 
  -6  17   2        7.20       18.61      9.30 o 
  -5  17   2      349.34      313.68     23.93 o 
  -4  17   2      199.14      173.46     11.28 o 
  -3  17   2        2.02        2.22      4.15 o 
  -2  17   2       11.53       32.52      6.06 o 
  -1  17   2       24.30       17.94      5.64 o 
   0  17   2       30.92       35.94      6.58 o 
   1  17   2       82.82      115.30     10.63 o 
   2  17   2       14.14       14.62      7.98 o 
   3  17   2        5.25       11.96      4.70 o 
   4  17   2        4.47        8.58      5.11 o 
   5  17   2        0.59       -0.66      4.70 o 
   6  17   2        0.00       -3.99      5.11 o 
   7  17   2        2.90        2.66      7.98 o 
  -6  18   2       10.30        9.30      9.30 o 
  -5  18   2        4.07       15.95      9.30 o 
  -4  18   2       14.76       13.73      5.41 o 
  -3  18   2        4.39        2.30      5.11 o 
  -2  18   2       65.60      117.53      9.97 o 
  -1  18   2        8.57        0.00      5.98 o 
   0  18   2       12.17       12.81      5.32 o 
   1  18   2       12.01       17.28      5.64 o 
   2  18   2      104.10      113.74     10.34 o 
   3  18   2       26.30       34.56      6.58 o 
   4  18   2        7.96        3.99      4.70 o 
   5  18   2        6.75        3.99      5.64 o 
   6  18   2       12.43       12.88      6.06 o 
  -5  19   2       68.92       79.75     13.29 o 
  -4  19   2        4.10       -3.99      4.70 o 
  -3  19   2       54.93       53.91      8.46 o 
  -2  19   2       67.65      103.47      9.84 o 
  -1  19   2        8.60        6.77      5.98 o 
   0  19   2       11.53       15.29      5.64 o 
   1  19   2      321.39      441.85     23.26 o 
   2  19   2       25.76       20.60      6.58 o 
   3  19   2       58.67       88.63      9.40 o 
   4  19   2       63.29       70.93      8.89 o 
   5  19   2        0.17       -0.97      5.11 o 
  -5  20   2        0.05        9.30      9.30 o 
  -4  20   2       49.96       61.81      9.40 o 
  -3  20   2        0.03        6.65      5.64 o 
  -2  20   2       19.65       56.57     10.63 o 
  -1  20   2        3.67       -1.99      4.70 o 
   0  20   2       89.13       88.71      9.40 o 
   1  20   2        1.47        1.93      5.11 o 
   2  20   2        0.05        0.36      5.11 o 
   3  20   2       59.39       67.42      8.46 o 
   4  20   2        1.06        0.24      5.11 o 
   5  20   2       20.21       25.25      7.52 o 
  -4  21   2        8.46       13.11      7.00 o 
  -3  21   2       16.10       10.63      6.58 o 
  -2  21   2        1.41        9.49      6.38 o 
  -1  21   2       10.39       14.05      8.64 o 
   0  21   2       19.51       13.96      6.58 o 
   1  21   2       43.82       65.84      8.89 o 
   2  21   2       40.70       53.12      9.97 o 
   3  21   2       11.37        9.61      6.06 o 
   4  21   2        2.54        5.11      6.06 o 
  -3  22   2       15.76        9.30      6.58 o 
  -2  22   2       11.92       18.17      7.00 o 
  -1  22   2        6.34        7.26      6.06 o 
   0  22   2        0.70       -0.66      5.64 o 
   1  22   2       36.72       63.20      9.40 o 
   2  22   2        1.16        0.66      5.64 o 
  -9   0   3       82.75       98.36     10.63 o 
  -7   0   3       15.76       22.92      4.65 o 
  -5   0   3        3.73       20.74      3.99 o 
  -3   0   3      515.42      654.01     21.13 o 
  -1   0   3     7917.83     7321.75    216.11 o 
   1   0   3     1814.20     1845.97     46.38 o 
   3   0   3     4039.17     4937.63    460.56 o 
   5   0   3      313.40      307.04     17.28 o 
   7   0   3      155.77      144.88     11.96 o 
   9   0   3       26.13       41.20      9.30 o 
 -10   1   3        3.81        1.33      3.76 o 
  -9   1   3       13.65       21.95      4.70 o 
  -8   1   3       19.40       17.28      3.76 o 
  -7   1   3        2.21        2.66      3.07 o 
  -6   1   3        0.61       10.60      2.11 o 
  -5   1   3        9.28        9.30      1.99 o 
  -4   1   3      729.51      641.63     14.94 o 
  -3   1   3       59.77      110.16      4.60 o 
  -2   1   3     1808.54     1665.09     35.71 o 
  -1   1   3     3593.56     3402.88     83.13 o 
   0   1   3     1693.07     1817.26     48.07 o 
   1   1   3     1027.76     1011.77     26.03 o 
   2   1   3     1438.89     1465.64     24.91 o 
   3   1   3      596.77      682.43     27.70 o 
   4   1   3      314.40      308.50      9.92 o 
   5   1   3       43.28       50.42      5.31 o 
   6   1   3        0.34       -2.21      2.21 o 
   7   1   3       65.99       78.22      6.58 o 
   8   1   3        4.40        7.41      3.99 o 
   9   1   3        3.85        2.66      3.76 o 
  10   1   3        3.18        1.99      3.76 o 
 -10   2   3        5.45        1.99      3.76 o 
  -9   2   3       68.55       67.29      6.58 o 
  -8   2   3        3.71       -2.66      2.82 o 
  -7   2   3        4.18        7.98      2.26 o 
  -6   2   3      115.25      100.61      4.28 o 
  -5   2   3       99.51       88.04      3.99 o 
  -4   2   3      714.85      756.11     15.80 o 
  -3   2   3      683.81      872.84     19.60 o 
  -2   2   3     7537.95     6807.34    165.22 o 
  -1   2   3      144.68      139.70      3.42 o 
   1   2   3     1804.24     1512.65     31.76 o 
   2   2   3      307.98      263.67      6.60 o 
   3   2   3     2377.18     2522.74     53.00 o 
   4   2   3      137.39      125.49      5.59 o 
   5   2   3        0.25        0.00      1.70 o 
   6   2   3       11.83        8.70      2.49 o 
   7   2   3       91.17      109.14      7.52 o 
   8   2   3        5.14        7.98      3.99 o 
   9   2   3       82.78       82.18      7.95 o 
  10   2   3        7.72       13.53      5.11 o 
 -10   3   3       19.69       13.29      4.70 o 
  -9   3   3        3.88        9.97      3.76 o 
  -8   3   3        2.65        3.99      3.99 o 
  -7   3   3       11.64       13.42      2.74 o 
  -6   3   3       25.00       37.93      3.11 o 
  -5   3   3       65.30       74.38      3.29 o 
  -4   3   3     1050.31     1025.98     20.78 o 
  -3   3   3        2.94       13.29      1.26 o 
  -2   3   3     5719.56     5294.21    100.86 o 
  -1   3   3      323.87      302.86      6.51 o 
   0   3   3     1281.96     1326.73     39.94 o 
   1   3   3      513.35      476.34     22.55 o 
   2   3   3       14.59       22.93      2.27 o 
   3   3   3       28.66       19.64      2.30 o 
   4   3   3      567.14      635.98     14.97 o 
   5   3   3        6.32        4.43      2.30 o 
   6   3   3       15.41       27.42      3.27 o 
   7   3   3       65.64       78.86      5.59 o 
   8   3   3      172.17      167.27     13.29 o 
   9   3   3       15.99       21.75      5.11 o 
  10   3   3        0.01       -1.33      3.76 o 
 -10   4   3        9.81       18.49      5.11 o 
  -9   4   3        4.79        3.61      3.19 o 
  -8   4   3       12.35       12.41      3.07 o 
  -7   4   3       13.57       18.19      3.07 o 
  -6   4   3       14.37       22.92      2.43 o 
  -5   4   3       62.17       57.55      4.21 o 
  -4   4   3       37.63       28.26      2.08 o 
  -3   4   3        5.81        6.07      1.09 o 
  -2   4   3        1.83        4.37      1.03 o 
  -1   4   3       79.58       59.24      2.08 o 
   0   4   3     3422.64     3747.23    262.45 o 
   1   4   3       18.30       20.36      1.26 o 
   2   4   3       14.25       19.05      2.30 o 
   3   4   3     1414.12     1434.06     34.64 o 
   4   4   3     1092.03     1172.05     25.83 o 
   5   4   3        4.36        7.27      1.82 o 
   6   4   3      232.07      249.35      9.65 o 
   7   4   3       19.15       21.70      3.52 o 
   8   4   3      225.63      215.12     11.28 o 
   9   4   3       10.00        1.99      3.76 o 
  10   4   3        3.75        4.14      4.65 o 
 -10   5   3       12.46       11.67      4.15 o 
  -9   5   3        2.57        6.65      3.99 o 
  -8   5   3        0.03       -2.30      2.30 o 
  -7   5   3       65.39       63.40      4.60 o 
  -6   5   3       18.00       17.94      2.43 o 
  -5   5   3       68.94       60.05      4.10 o 
  -4   5   3      298.03      276.63      6.88 o 
  -3   5   3      101.84      126.16      4.00 o 
  -2   5   3       99.65       75.49      2.45 o 
  -1   5   3        8.03       14.06      1.67 o 
   0   5   3        6.81        6.15      1.09 o 
   1   5   3       45.38       70.21      2.88 o 
   2   5   3     1440.85     1405.89     36.16 o 
   3   5   3     1713.19     1822.39     46.58 o 
   4   5   3      100.36      108.74      4.28 o 
   5   5   3      686.44      675.85     16.10 o 
   6   5   3       24.56       38.15      3.46 o 
   7   5   3      179.27      163.21      7.81 o 
   8   5   3      226.72      217.61      7.19 o 
   9   5   3        6.16        3.10      3.07 o 
  10   5   3       12.53       11.96      4.70 o 
  -9   6   3       21.59       29.24      7.98 o 
  -8   6   3        3.06        4.25      2.74 o 
  -7   6   3       32.41       35.61      4.05 o 
  -6   6   3        0.57        0.36      1.14 o 
  -5   6   3      283.38      253.79      7.62 o 
  -4   6   3       31.39       26.05      2.21 o 
  -3   6   3      136.48      226.79      7.26 o 
  -2   6   3       11.45       21.92      2.11 o 
  -1   6   3     1548.64     1530.02     48.63 o 
   0   6   3     1482.75     1588.88     56.79 o 
   1   6   3       58.34       62.19      2.88 o 
   2   6   3     1663.60     1756.36     44.84 o 
   4   6   3      452.96      425.71     10.73 o 
   5   6   3        0.06        0.24      1.43 o 
   6   6   3       35.64       43.87      3.22 o 
   7   6   3        8.52       11.53      3.84 o 
   8   6   3       34.47       56.99      4.80 o 
   9   6   3        0.20        2.22      3.07 o 
  -9   7   3       33.86       47.85      9.30 o 
  -8   7   3        0.01        0.38      3.19 o 
  -7   7   3       35.26       34.08      5.32 o 
  -6   7   3      163.55      140.80      6.37 o 
  -5   7   3       10.18       13.34      2.11 o 
  -4   7   3       60.53       73.96      2.99 o 
  -3   7   3       28.49       36.53      3.84 o 
  -2   7   3     1708.41     1652.28     37.05 o 
  -1   7   3      426.27      408.18     12.23 o 
   1   7   3      651.68      659.44     21.34 o 
   2   7   3     1752.83     1856.14     47.15 o 
   3   7   3        0.07        0.66      3.32 o 
   4   7   3      433.28      382.66     11.96 o 
   5   7   3       28.60       33.41      2.79 o 
   6   7   3       55.35       63.70      3.90 o 
   7   7   3        3.27        5.76      2.18 o 
   8   7   3      101.56      122.29      6.03 o 
   9   7   3        1.95        0.27      3.20 o 
  -9   8   3       29.29       53.17      9.30 o 
  -8   8   3       74.25       78.51      7.52 o 
  -7   8   3        0.35       -1.99      3.32 o 
  -6   8   3        1.88        8.16      3.19 o 
  -5   8   3       76.17       72.34      3.78 o 
  -4   8   3      783.83      703.31     15.29 o 
  -3   8   3        2.53       -0.27      1.00 o 
  -2   8   3        1.22        1.04      1.05 o 
  -1   8   3      513.61      557.96     16.32 o 
   0   8   3      964.35     1455.91     38.72 o 
   1   8   3       95.26      125.31      4.03 o 
   2   8   3      152.43      198.76      6.82 o 
   4   8   3       67.05       66.23     10.91 o 
   5   8   3       83.49       90.63      7.89 o 
   6   8   3        1.34        3.81      2.11 o 
   7   8   3      230.49      211.71      7.38 o 
   8   8   3        8.89       11.96      3.11 o 
   9   8   3       48.01       40.34      4.82 o 
  -9   9   3        1.75        6.65      6.65 o 
  -8   9   3       41.44       45.43      6.06 o 
  -7   9   3        2.00       -1.33      2.82 o 
  -6   9   3        1.37       13.09      5.98 o 
  -5   9   3       11.35       16.86      3.07 o 
  -4   9   3        1.33        3.32      1.70 o 
  -3   9   3        1.68        3.16      1.70 o 
  -2   9   3      519.33      505.51     18.73 o 
  -1   9   3       66.06       72.40      6.74 o 
   0   9   3      354.10      382.90     11.70 o 
   1   9   3        1.22        2.09      1.15 o 
   2   9   3       54.94       69.52      3.22 o 
   3   9   3       37.75       96.28     12.63 o 
   4   9   3       48.12       47.00      3.68 o 
   5   9   3       45.85       36.22      4.05 o 
   6   9   3       28.05       32.22      5.88 o 
   7   9   3        0.01        1.04      2.49 o 
   8   9   3        1.08        0.79      2.53 o 
   9   9   3       13.70       10.22      3.52 o 
  -9  10   3       21.49       11.96      6.65 o 
  -8  10   3        3.09       -0.66      3.76 o 
  -7  10   3       10.18        9.97      3.76 o 
  -6  10   3       30.20       23.43      4.70 o 
  -5  10   3       39.55       53.92      4.60 o 
  -4  10   3      322.87      304.41     10.47 o 
  -3  10   3       10.99       15.30      2.49 o 
  -2  10   3      463.36      467.15     14.31 o 
  -1  10   3        1.85        4.30      2.58 o 
   0  10   3      148.13      125.89      5.59 o 
   1  10   3      634.31      619.25     14.95 o 
   2  10   3      266.36      263.38      7.66 o 
   3  10   3      717.29      670.43     16.78 o 
   4  10   3       77.47       76.81      4.98 o 
   5  10   3      673.29      627.75     18.52 o 
   6  10   3       17.33       25.52      3.52 o 
   7  10   3       22.57       19.93      3.68 o 
   8  10   3       10.97       16.17      3.22 o 
   9  10   3        3.01        1.53      4.34 o 
  -9  11   3        0.19       -1.33      3.99 o 
  -8  11   3       15.68       11.96      4.70 o 
  -7  11   3       17.18       15.29      4.70 o 
  -6  11   3        6.66       17.53      4.15 o 
  -5  11   3      140.47      131.95      7.95 o 
  -4  11   3       12.36       19.59      3.37 o 
  -3  11   3      102.69      140.42      7.95 o 
  -2  11   3       14.34       17.76      2.74 o 
  -1  11   3        7.56        7.13      2.49 o 
   0  11   3      253.00      259.25     10.32 o 
   1  11   3        3.83        2.47      1.93 o 
   2  11   3       29.84       30.46      2.53 o 
   3  11   3       81.02       86.57      8.64 o 
   4  11   3       61.43       73.48      4.51 o 
   5  11   3      296.12      261.09      8.56 o 
   6  11   3       11.66        8.64      3.27 o 
   7  11   3        0.19       -2.60      2.60 o 
   8  11   3        3.17        0.82      2.71 o 
   9  11   3        0.04       -2.81      4.65 o 
  -8  12   3       45.44       41.25      6.58 o 
  -7  12   3        0.83        3.82      3.42 o 
  -6  12   3       46.38       44.62      5.08 o 
  -5  12   3       12.09        8.64      7.98 o 
  -4  12   3      129.93      121.25      6.04 o 
  -3  12   3       83.10      112.38      5.85 o 
  -2  12   3        1.86        1.14      1.93 o 
  -1  12   3       90.07       95.85      5.26 o 
   0  12   3       63.84      106.05      5.47 o 
   1  12   3      566.80      534.74     16.77 o 
   2  12   3       54.56       57.06      4.30 o 
   3  12   3      405.74      374.09     29.24 o 
   4  12   3      814.12      711.44     18.25 o 
   5  12   3      360.07      344.53     15.16 o 
   6  12   3      231.37      209.01      7.89 o 
   7  12   3        1.50        0.19      2.53 o 
   8  12   3        0.80        3.99      4.70 o 
  -8  13   3        1.47        3.99      4.15 o 
  -7  13   3      101.75      104.51      9.30 o 
  -6  13   3        0.16        4.43      3.97 o 
  -5  13   3       39.81       42.53      5.64 o 
  -4  13   3       80.95       72.02      5.26 o 
  -3  13   3       15.76       23.77      3.52 o 
  -2  13   3       21.27       16.27      3.04 o 
  -1  13   3      150.32      145.71      6.82 o 
   0  13   3       14.74       21.74      3.04 o 
   1  13   3      808.06      762.63     22.62 o 
   2  13   3        3.96        9.39      2.88 o 
   3  13   3       25.58       36.08      4.42 o 
   4  13   3        3.76        2.49      2.88 o 
   5  13   3        8.41       16.97      4.05 o 
   6  13   3        5.26        8.16      3.87 o 
   7  13   3       73.24       69.87      6.43 o 
   8  13   3        0.00       -2.39      4.42 o 
  -8  14   3        4.27        2.22      4.15 o 
  -7  14   3        9.53       -2.33      3.99 o 
  -6  14   3       16.90       24.52      4.30 o 
  -5  14   3       34.49       37.71      9.30 o 
  -4  14   3        8.28        0.51      2.04 o 
  -3  14   3        9.66       14.52      3.52 o 
  -2  14   3        1.06        0.48      2.49 o 
  -1  14   3        8.94       20.62      3.52 o 
   0  14   3       35.13       33.96      4.87 o 
   1  14   3      806.60      733.68     21.85 o 
   2  14   3      523.26      487.45     16.00 o 
   3  14   3       59.46       59.08      5.98 o 
   4  14   3      123.44      119.76      9.40 o 
   5  14   3       35.16       38.96      6.58 o 
   6  14   3      301.53      274.56     17.94 o 
   7  14   3        6.42        0.48      5.11 o 
   8  14   3        2.31        1.33      7.98 o 
  -7  15   3       69.74       58.35      7.00 o 
  -6  15   3       35.50       46.21      6.06 o 
  -5  15   3       47.76       39.22      6.65 o 
  -4  15   3       55.72       52.27      5.22 o 
  -3  15   3       40.13       43.66      8.10 o 
  -2  15   3       21.63       30.06      4.30 o 
  -1  15   3        8.72       12.08      3.04 o 
   0  15   3       81.10       88.85      8.82 o 
   1  15   3     1732.31     1586.02     44.02 o 
   2  15   3      264.97      223.98     12.22 o 
   3  15   3      192.48      201.72     11.72 o 
   4  15   3        2.61        1.77      4.15 o 
   5  15   3       11.03       16.46      6.06 o 
   6  15   3        4.27        8.58      5.11 o 
   7  15   3       47.30       58.41      8.89 o 
  -7  16   3       36.86       35.68      6.06 o 
  -6  16   3        1.58       13.53      5.11 o 
  -5  16   3       16.96       17.93      7.31 o 
  -4  16   3       16.17       17.19      5.11 o 
  -3  16   3       13.25       22.93      4.05 o 
  -2  16   3        0.08       -0.80      3.88 o 
  -1  16   3       52.06       52.99      7.00 o 
   0  16   3      184.27      164.91     10.34 o 
   1  16   3      124.45      123.45     11.96 o 
   2  16   3      113.66      119.03      9.40 o 
   3  16   3      108.19      123.36      9.84 o 
   4  16   3        0.03       -1.92      4.15 o 
   5  16   3      161.67      157.34     11.72 o 
   6  16   3        6.74        9.97      5.64 o 
   7  16   3        6.08        5.98      5.64 o 
  -6  17   3       23.69       23.82      6.06 o 
  -5  17   3       24.22       13.29      7.31 o 
  -4  17   3       16.43       20.10      5.11 o 
  -3  17   3       40.65       75.27     13.29 o 
  -2  17   3      118.82      129.05     10.34 o 
  -1  17   3       39.54       41.38      6.58 o 
   0  17   3      432.94      608.42     25.38 o 
   1  17   3       54.29       52.05      7.00 o 
   2  17   3      109.25      113.68      9.40 o 
   3  17   3       28.56       35.24      6.58 o 
   4  17   3        0.24        6.53      5.98 o 
   5  17   3        0.70       -0.12      5.11 o 
   6  17   3        1.11       -1.21      5.11 o 
  -6  18   3       31.79       27.91     10.63 o 
  -5  18   3       39.43       37.22     10.63 o 
  -4  18   3       54.06       66.46     11.96 o 
  -3  18   3       75.69       81.03      8.89 o 
  -2  18   3        3.10        4.65      4.70 o 
  -1  18   3       23.86       26.65      6.58 o 
   0  18   3       18.46      127.86     21.27 o 
   1  18   3       10.19       11.36      6.65 o 
   2  18   3        8.17        7.85      5.11 o 
   3  18   3       48.74       47.27      7.52 o 
   4  18   3       14.84       18.51      6.06 o 
   5  18   3        7.86        1.22      5.41 o 
   6  18   3        3.28        7.67      6.06 o 
  -5  19   3        6.99       18.61      9.30 o 
  -4  19   3        1.71        1.33      7.98 o 
  -3  19   3       55.64       85.40      9.40 o 
  -2  19   3        0.94        0.97      5.11 o 
  -1  19   3       37.11       32.36      7.00 o 
   0  19   3        1.79       56.89     15.29 o 
   1  19   3       17.04       16.15      6.06 o 
   2  19   3        5.99       -0.97      5.11 o 
   3  19   3       19.25       15.95      8.64 o 
   4  19   3        2.80        1.69      5.11 o 
   5  19   3        0.37        3.32      5.64 o 
  -4  20   3        3.57       -5.32      7.98 o 
  -3  20   3       16.05       20.91      7.00 o 
  -2  20   3        2.81        0.12      5.98 o 
  -1  20   3        1.94        2.66      5.64 o 
   0  20   3       36.22       34.96      7.00 o 
   1  20   3      156.61      128.54     11.28 o 
   2  20   3       31.63       30.46      7.00 o 
   3  20   3        0.19       -1.93      6.65 o 
   4  20   3       37.33       31.90      7.52 o 
  -3  21   3        0.24        4.29      6.06 o 
  -2  21   3       12.73        1.53      6.06 o 
  -1  21   3        9.53        4.81      6.06 o 
   0  21   3       23.79       30.79      7.98 o 
   1  21   3       21.12       15.34      6.06 o 
   2  21   3        9.39       11.14      6.06 o 
   3  21   3       34.12       43.59      7.95 o 
  -2  22   3       23.89       21.27      7.52 o 
  -1  22   3       12.98       16.13      7.31 o 
   0  22   3       14.19       10.12      6.06 o 
   1  22   3        0.02       -4.70      4.70 o 
   2  22   3       13.46       11.39     13.29 o 
 -10   0   4       29.18       23.93      6.65 o 
  -8   0   4        8.10       18.61      5.32 o 
  -6   0   4       57.58       63.14      5.64 o 
  -4   0   4     3087.62     4251.75    127.33 o 
  -2   0   4      198.13      184.91      7.52 o 
   0   0   4      480.17      463.74     12.73 o 
   2   0   4      631.64      581.44     17.78 o 
   4   0   4      474.99      472.64     22.60 o 
   6   0   4        0.73       -2.66      2.66 o 
   8   0   4      270.38      275.14     18.61 o 
 -10   1   4        0.23       -3.19      3.19 o 
  -9   1   4       26.01       25.25      4.70 o 
  -8   1   4        5.44       10.63      3.07 o 
  -7   1   4        1.59       -1.33      1.99 o 
  -6   1   4       25.86       22.48      2.66 o 
  -5   1   4       46.34       45.95      3.11 o 
  -4   1   4     2390.90     3155.40     67.43 o 
  -3   1   4       72.96       84.43      3.32 o 
  -2   1   4      366.86      304.93      7.62 o 
  -1   1   4      116.23      123.29      5.88 o 
   0   1   4      461.46      364.68      7.84 o 
   1   1   4       40.68       28.48      1.74 o 
   2   1   4      459.34      404.99     10.92 o 
   3   1   4       34.71       43.75      2.28 o 
   4   1   4     1031.41     1009.40     22.75 o 
   5   1   4      179.96      195.77      9.18 o 
   6   1   4        5.49        5.70      3.19 o 
   7   1   4        0.80        0.66      2.82 o 
   8   1   4       43.47       50.88      6.06 o 
   9   1   4       58.83       56.90      7.00 o 
 -10   2   4        9.45        6.79      4.15 o 
  -9   2   4       38.04       37.12      6.65 o 
  -8   2   4       12.92       11.08      3.07 o 
  -7   2   4      101.45       91.11      4.79 o 
  -6   2   4      211.01      188.35      6.46 o 
  -5   2   4       85.52       95.59      4.13 o 
  -3   2   4      106.30       69.77      3.11 o 
  -2   2   4      127.66      111.18      3.78 o 
  -1   2   4     1463.05     1877.08     47.99 o 
   0   2   4      683.98      654.14     17.35 o 
   1   2   4      323.81      333.59      8.25 o 
   2   2   4        0.26        2.44      0.94 o 
   3   2   4     1219.34     1319.87     28.67 o 
   4   2   4      578.72      603.71     14.53 o 
   5   2   4       18.20       22.98      2.53 o 
   6   2   4       12.02       15.29      3.27 o 
   7   2   4       77.70       75.79      6.58 o 
   8   2   4      190.41      198.05     11.28 o 
   9   2   4        0.02        3.32      3.76 o 
 -10   3   4        5.25        4.65      3.76 o 
  -9   3   4        3.61        9.89      6.65 o 
  -8   3   4        3.90        5.05      2.74 o 
  -7   3   4        4.09       13.27      3.25 o 
  -6   3   4       84.39       87.45      4.46 o 
  -5   3   4      367.57      348.58      9.62 o 
  -4   3   4      605.70      887.65     18.65 o 
  -3   3   4      788.43      708.09     14.85 o 
  -2   3   4      156.84      139.85      3.89 o 
  -1   3   4     2417.60     2296.81     44.49 o 
   0   3   4      277.03      312.36      7.93 o 
   1   3   4     5194.17     4944.57    123.20 o 
   2   3   4      434.75      488.88     29.35 o 
   3   3   4      500.90      444.95     13.50 o 
   4   3   4      312.74      279.57      8.05 o 
   5   3   4        9.09       14.86      2.26 o 
   6   3   4      126.28      113.62      4.90 o 
   7   3   4        2.36        2.50      2.41 o 
   8   3   4      216.53      208.19      7.79 o 
   9   3   4        4.15        4.92      2.74 o 
 -10   4   4       17.98       18.05      4.70 o 
  -9   4   4        0.88        2.09      3.99 o 
  -8   4   4       45.45       52.80      4.82 o 
  -7   4   4        0.02       13.70      2.66 o 
  -6   4   4       21.17       25.82      2.88 o 
  -5   4   4      164.03      141.69      5.95 o 
  -4   4   4       86.08      133.14      4.31 o 
  -3   4   4     6015.20     5549.83    106.09 o 
  -2   4   4     1329.22     1286.09     23.46 o 
   0   4   4      323.08      336.26      8.42 o 
   1   4   4     1842.73     1797.92     39.26 o 
   2   4   4     3505.43     3395.59    165.31 o 
   3   4   4      494.62      526.45     15.04 o 
   4   4   4      174.34      204.63      6.71 o 
   5   4   4       97.07       95.23      4.39 o 
   6   4   4       19.91       21.73      4.41 o 
   7   4   4        4.70        7.30      2.33 o 
   8   4   4       80.69       92.51      9.84 o 
   9   4   4        2.77        3.54      3.07 o 
  -9   5   4        5.85        9.97      3.76 o 
  -8   5   4        4.44        3.32      3.29 o 
  -7   5   4       40.42       68.66      4.46 o 
  -6   5   4        5.93        0.31      1.82 o 
  -5   5   4        0.04       -0.24      1.43 o 
  -4   5   4       62.41      108.47      3.89 o 
  -3   5   4       92.47       80.53      2.69 o 
  -2   5   4      130.65      113.53      3.42 o 
  -1   5   4       10.64        3.92      1.06 o 
   0   5   4      652.94      678.56     15.53 o 
   1   5   4      528.23      545.08     12.73 o 
   2   5   4      158.66      184.14     16.88 o 
   3   5   4       39.34       47.31      3.27 o 
   4   5   4       25.03       20.31      2.74 o 
   5   5   4       96.40       94.85      5.76 o 
   6   5   4      155.25      150.82      5.93 o 
   7   5   4       98.06       95.33      5.25 o 
   8   5   4      140.42      133.22      6.18 o 
   9   5   4        5.01        2.66      3.07 o 
  -9   6   4        3.70        5.32      5.32 o 
  -8   6   4        7.71        7.83      4.15 o 
  -7   6   4       58.89       54.12      4.30 o 
  -6   6   4       34.94       30.87      3.27 o 
  -5   6   4      104.04      113.83      5.26 o 
  -4   6   4        3.41        5.02      1.74 o 
  -3   6   4       88.03       99.11      3.66 o 
  -2   6   4      196.60      206.86      5.03 o 
  -1   6   4     1567.33     1484.08     29.61 o 
   0   6   4      298.60      327.84      8.21 o 
   1   6   4      448.00      443.58      9.30 o 
   2   6   4      131.28      130.83     11.13 o 
   3   6   4      181.51      190.65      7.70 o 
   4   6   4      699.90      639.05     18.33 o 
   5   6   4       29.29       33.24      3.03 o 
   6   6   4        0.52        0.00      2.30 o 
   7   6   4      139.19      135.37      5.93 o 
   8   6   4       18.22       17.80      3.46 o 
   9   6   4        0.12       -1.61      2.53 o 
  -9   7   4        0.93       10.63      6.65 o 
  -8   7   4        0.88        1.14      3.32 o 
  -7   7   4        0.39        4.18      3.19 o 
  -6   7   4       42.05       45.47      5.11 o 
  -5   7   4      189.61      185.20      7.04 o 
  -4   7   4      284.97      326.32      8.91 o 
  -3   7   4     1404.77     1391.65     28.19 o 
  -2   7   4       36.91       36.52      1.88 o 
  -1   7   4      369.29      347.05     10.74 o 
   0   7   4      241.62      246.49      6.69 o 
   1   7   4       78.66       80.67      3.03 o 
   2   7   4      647.75      726.36     63.12 o 
   3   7   4      330.29      329.44     10.42 o 
   4   7   4      397.50      343.33     11.19 o 
   5   7   4       18.91       23.93      3.27 o 
   6   7   4      172.60      161.66      6.03 o 
   7   7   4      135.72      129.74      5.84 o 
   8   7   4        7.92       10.79      3.03 o 
   9   7   4        1.95       -2.79      2.79 o 
  -9   8   4       12.92       22.40      5.98 o 
  -8   8   4        6.42        9.30      5.98 o 
  -7   8   4       11.36       28.72      4.70 o 
  -6   8   4       35.29       35.70      5.11 o 
  -5   8   4      128.50      126.34      6.14 o 
  -4   8   4      116.88      143.71      6.14 o 
  -3   8   4      124.01      113.49      4.65 o 
  -2   8   4      419.87      438.16     11.62 o 
   0   8   4      703.95      645.43     18.63 o 
   1   8   4        4.69       11.96      1.73 o 
   2   8   4       15.56       16.79      2.62 o 
   3   8   4      732.08      657.60     18.60 o 
   4   8   4      344.72      357.06     11.65 o 
   5   8   4       25.52       22.06      3.27 o 
   6   8   4       53.48       66.68      4.98 o 
   7   8   4       52.07       63.39      4.47 o 
   8   8   4        8.91        7.73      2.86 o 
   9   8   4       16.58       17.90      4.05 o 
  -9   9   4        4.04        5.76      4.15 o 
  -8   9   4       56.28       51.97      6.58 o 
  -7   9   4       18.06       21.03      5.11 o 
  -6   9   4      126.28      110.34      8.64 o 
  -5   9   4        0.47       -0.89      2.30 o 
  -4   9   4        0.45        0.00      1.93 o 
  -3   9   4       10.97       12.19      2.11 o 
  -2   9   4       36.23       39.14      3.62 o 
  -1   9   4      269.22      308.87     10.47 o 
   0   9   4       65.48       62.19      3.84 o 
   1   9   4       34.50       33.07      1.79 o 
   2   9   4      480.82      465.54     15.89 o 
   3   9   4      500.51      469.31     14.16 o 
   4   9   4        0.30        3.78      2.04 o 
   5   9   4        0.00       -2.04      2.04 o 
   6   9   4        0.05       -0.86      3.34 o 
   7   9   4       84.32       84.26      6.20 o 
   8   9   4        7.25        9.66      3.68 o 
   9   9   4        0.12       -0.66      4.65 o 
  -9  10   4       19.43       17.72      5.41 o 
  -8  10   4        7.80        7.98      6.65 o 
  -7  10   4        1.76       18.84     11.30 o 
  -6  10   4        0.36        4.94      3.19 o 
  -5  10   4        7.94        8.37      2.74 o 
  -4  10   4      232.88      281.91     10.21 o 
  -3  10   4      109.01       96.66      5.37 o 
  -2  10   4      333.61      350.73     14.00 o 
  -1  10   4      154.91      220.66     11.28 o 
   0  10   4        0.13       -1.00      1.70 o 
   1  10   4       64.44       54.73      4.05 o 
   2  10   4      156.04      140.73      5.63 o 
   3  10   4     1135.78     1062.86     28.72 o 
   4  10   4      156.30      123.19      6.04 o 
   5  10   4       64.00       66.44      6.57 o 
   6  10   4       18.29       18.87      3.40 o 
   7  10   4        7.01        9.14      3.40 o 
   8  10   4       24.99       21.53      4.64 o 
   9  10   4        0.08       -1.99      3.76 o 
  -8  11   4       40.87       41.06      6.38 o 
  -7  11   4       19.82       22.32      4.70 o 
  -6  11   4       52.92       47.75      6.65 o 
  -5  11   4       10.27        9.30      3.13 o 
  -4  11   4        0.69        0.00      2.30 o 
  -3  11   4      256.84      242.88      8.93 o 
  -2  11   4       61.82       62.92      4.30 o 
  -1  11   4        2.40        9.11      5.28 o 
   0  11   4       16.06       16.81      2.74 o 
   1  11   4      175.58      152.21      6.62 o 
   2  11   4       99.48       82.88      5.08 o 
   3  11   4      645.73      606.93     15.62 o 
   4  11   4        0.07        2.25      2.04 o 
   5  11   4        5.84        6.13      2.60 o 
   6  11   4        0.14       -0.41      2.60 o 
   7  11   4       49.15       52.26      5.26 o 
   8  11   4       17.50        9.80      4.19 o 
  -8  12   4        0.33        7.18      4.42 o 
  -7  12   4        2.68       -0.19      3.19 o 
  -6  12   4        0.11        2.09      3.99 o 
  -5  12   4        4.45       -1.84      2.04 o 
  -4  12   4       74.94       73.37      7.31 o 
  -3  12   4       73.40       65.23      5.08 o 
  -2  12   4     1251.56     1136.80     32.10 o 
  -1  12   4      529.15      530.10     16.54 o 
   0  12   4      137.62       97.98      5.59 o 
   1  12   4     1175.50     1042.56     29.56 o 
   2  12   4       21.07       16.22      3.82 o 
   3  12   4        1.06        0.13      2.74 o 
   4  12   4        2.98       18.06      3.52 o 
   5  12   4      346.32      313.54     10.03 o 
   6  12   4      357.66      357.80     11.15 o 
   7  12   4        6.97        2.27      2.47 o 
   8  12   4        0.21       -0.63      2.71 o 
  -8  13   4        4.17       -3.99      5.32 o 
  -7  13   4       12.54       13.88      4.15 o 
  -6  13   4       85.40       79.48     15.29 o 
  -5  13   4        2.76        5.32      3.07 o 
  -4  13   4      136.17      155.84      8.89 o 
  -3  13   4      119.87      101.97      7.00 o 
  -2  13   4       55.74       61.40      6.83 o 
  -1  13   4      133.67      108.65      5.85 o 
   0  13   4       80.18       78.82      5.08 o 
   1  13   4      747.21      651.95     19.86 o 
   2  13   4       51.09       57.10      5.08 o 
   3  13   4      190.68      194.27      8.60 o 
   4  13   4       21.34       32.27      4.48 o 
   5  13   4       15.55       18.61      3.87 o 
   6  13   4       48.18       48.73      5.47 o 
   7  13   4       12.86       19.94      5.64 o 
   8  13   4        2.17       -0.66      5.41 o 
  -8  14   4        8.87        9.30      4.70 o 
  -7  14   4       32.45       38.83      6.58 o 
  -6  14   4       65.53       69.57      7.00 o 
  -5  14   4       29.31       28.59      4.05 o 
  -4  14   4       23.15       39.26      7.31 o 
  -3  14   4       36.24       27.53      4.05 o 
  -2  14   4      259.74      274.76     10.69 o 
  -1  14   4      697.48      621.73     19.30 o 
   0  14   4      447.10      411.60     14.01 o 
   1  14   4       45.41       53.28      4.68 o 
   2  14   4      385.25      392.52     29.55 o 
   3  14   4       42.91       42.93      4.79 o 
   4  14   4      151.54      135.38      7.41 o 
   5  14   4       36.96       43.55      7.00 o 
   6  14   4       54.65       62.67      8.46 o 
   7  14   4        0.80       -1.33      4.70 o 
  -7  15   4       33.79       41.48     10.63 o 
  -6  15   4       45.11       44.51      6.58 o 
  -5  15   4       24.79       24.78      5.98 o 
  -4  15   4        5.74       18.61      4.70 o 
  -3  15   4        0.08        0.17      2.88 o 
  -2  15   4      324.01      292.13     11.13 o 
   0  15   4       43.02       63.68      5.26 o 
   1  15   4       83.04       75.42      5.47 o 
   2  15   4      105.96       86.61      5.85 o 
   3  15   4       42.44       44.93      8.64 o 
   4  15   4       74.28       86.21      8.89 o 
   5  15   4       90.67       87.31      9.40 o 
   6  15   4       11.23        8.58      5.11 o 
   7  15   4       14.30       13.39      7.31 o 
  -7  16   4        0.33       10.63      4.70 o 
  -6  16   4        0.00        1.99      4.65 o 
  -5  16   4        0.58       -2.36      4.15 o 
  -4  16   4        0.06       -1.00      3.99 o 
  -3  16   4       48.92       51.55      5.08 o 
  -2  16   4       17.08       23.42      4.30 o 
   0  16   4       78.92       65.23      5.47 o 
   1  16   4      117.93      112.32      9.40 o 
   2  16   4        3.16        3.40      5.32 o 
   3  16   4      209.35      163.86     10.78 o 
   4  16   4       18.54       38.04      7.00 o 
   5  16   4        3.74        2.13      4.42 o 
   6  16   4        0.28       -1.45      5.32 o 
   7  16   4        2.00        2.66      5.64 o 
  -6  17   4       56.25       52.95      7.00 o 
  -5  17   4        4.27       -0.66      3.42 o 
  -4  17   4       53.19       87.67      7.95 o 
  -3  17   4        5.15        2.86      3.52 o 
  -2  17   4       70.80       94.08      7.04 o 
  -1  17   4      322.87      369.05     17.86 o 
   0  17   4       51.74       58.74      7.52 o 
   1  17   4       32.50       37.64      6.58 o 
   2  17   4       11.65        9.30      4.70 o 
   3  17   4        7.16        1.03      4.15 o 
   4  17   4        3.07        3.32      4.70 o 
   5  17   4        2.66        1.21      5.11 o 
   6  17   4       15.46        9.92      6.06 o 
  -6  18   4        0.71        6.06      5.32 o 
  -5  18   4        0.11       -6.65      6.65 o 
  -4  18   4       52.69       47.85     10.63 o 
  -3  18   4       38.66       35.21     14.62 o 
  -2  18   4       25.63       27.77      6.58 o 
  -1  18   4        1.49       27.00      9.97 o 
   0  18   4       37.74       53.91      7.52 o 
   1  18   4      186.90      170.18     11.28 o 
   2  18   4       41.86       45.94      7.52 o 
   3  18   4        4.02        1.18      4.15 o 
   4  18   4        0.00        0.00      4.70 o 
   5  18   4        3.73       -4.65      4.65 o 
  -5  19   4       30.01       39.88     10.63 o 
  -4  19   4        9.17       34.56     10.63 o 
  -3  19   4        1.29        4.21      6.65 o 
  -2  19   4        0.02       -4.70      4.70 o 
  -1  19   4      215.15      287.99     20.60 o 
   0  19   4       28.25       19.60     10.63 o 
   1  19   4       58.04       65.85      8.46 o 
   2  19   4        1.39        0.60      5.11 o 
   3  19   4       13.41       23.84      7.98 o 
   4  19   4        3.54        2.78      5.98 o 
   5  19   4       30.65       42.53      7.95 o 
  -4  20   4        1.17        1.33      7.98 o 
  -3  20   4        0.03        0.00      7.98 o 
  -2  20   4       14.35       20.60      6.58 o 
  -1  20   4       21.03       21.93      6.58 o 
   0  20   4       49.66       46.56      7.52 o 
   1  20   4        0.00       -4.15      4.15 o 
   2  20   4        2.92        3.14      5.11 o 
   3  20   4       55.86       77.90      9.40 o 
   4  20   4       15.71        8.79      6.65 o 
  -3  21   4        7.23        0.00      7.98 o 
  -2  21   4       42.70       37.42     24.59 o 
  -1  21   4        1.68       26.32      7.00 o 
   0  21   4       13.62       19.27      6.58 o 
   1  21   4        0.15        0.00      5.64 o 
   2  21   4        4.84        7.31      9.97 o 
   3  21   4        7.54        9.30      6.58 o 
  -1  22   4       83.05       89.37     10.34 o 
   0  22   4       20.91       10.82      6.38 o 
   1  22   4       52.27       56.75     10.63 o 
  -9   0   5       11.28       11.96      6.65 o 
  -7   0   5        3.68        7.98      3.19 o 
  -5   0   5        1.47       -0.80      2.21 o 
  -3   0   5       11.00        1.33      5.32 o 
  -1   0   5      550.68      523.97     14.54 o 
   1   0   5     3532.09     3433.25    143.55 o 
   3   0   5      463.11      445.56     12.86 o 
   5   0   5       21.35       18.90      3.99 o 
   7   0   5       26.97       26.58      6.65 o 
   9   0   5        0.37        8.49      3.52 o 
 -10   1   5        1.99        2.66      3.76 o 
  -9   1   5        3.14        0.76      3.19 o 
  -8   1   5        2.48        2.96      2.33 o 
  -7   1   5        1.41       -1.00      2.49 o 
  -6   1   5       78.64       77.91      5.18 o 
  -5   1   5      115.74      149.39      5.62 o 
  -4   1   5      264.48      241.92      7.13 o 
  -3   1   5     1813.33     1746.16     38.04 o 
  -2   1   5      271.80      296.78      6.88 o 
  -1   1   5      321.10      318.31      7.47 o 
   0   1   5      866.40      856.37     17.42 o 
   1   1   5      289.23      340.29     12.22 o 
   2   1   5     1032.61     1110.44     29.31 o 
   3   1   5       61.57       48.16      2.79 o 
   4   1   5       19.16       19.49      1.96 o 
   5   1   5      592.12      577.68     11.75 o 
   6   1   5       17.45       23.17      3.90 o 
   7   1   5      265.34      272.84     10.15 o 
   8   1   5        3.48       -0.44      3.07 o 
   9   1   5       33.50       32.21      4.82 o 
 -10   2   5        0.21       -0.66      4.65 o 
  -9   2   5        0.15        0.19      3.32 o 
  -8   2   5        2.58        2.05      2.49 o 
  -7   2   5       18.45       17.58      2.79 o 
  -6   2   5        4.35        6.11      2.11 o 
  -5   2   5       21.50       29.05      4.22 o 
  -4   2   5      702.23      556.92     13.61 o 
  -3   2   5      832.84      712.41     16.75 o 
  -1   2   5       58.45       43.64      3.33 o 
   0   2   5        4.83        0.66      0.94 o 
   2   2   5       24.30        9.67      1.56 o 
   3   2   5        3.24        5.76      1.74 o 
   4   2   5      138.34      140.20      4.57 o 
   5   2   5       14.30       10.37      2.11 o 
   6   2   5      189.46      184.44      9.02 o 
   7   2   5        3.54        5.76      3.07 o 
   8   2   5        5.30        5.76      3.07 o 
   9   2   5        9.49       37.10      9.11 o 
 -10   3   5        7.94        6.65      5.32 o 
  -9   3   5        1.67        5.98      3.76 o 
  -8   3   5        7.38        7.98      3.07 o 
  -7   3   5       22.41       23.49      3.11 o 
  -6   3   5      265.37      247.54      8.08 o 
  -5   3   5       19.08       26.75      2.66 o 
  -4   3   5     2327.20     2085.42     53.19 o 
  -3   3   5       65.67       57.46      2.69 o 
  -1   3   5      501.74      434.95      9.60 o 
   0   3   5       74.94       83.32      3.11 o 
   1   3   5     3489.39     3482.54     87.45 o 
   2   3   5      241.44      252.13      7.08 o 
   3   3   5       25.41       24.00      2.33 o 
   4   3   5      196.92      185.34      5.25 o 
   5   3   5      261.77      244.69      7.81 o 
   6   3   5      642.67      659.49     16.77 o 
   7   3   5       73.17       75.80      9.78 o 
   8   3   5       44.79       47.40      5.08 o 
   9   3   5        0.01       -1.77      3.07 o 
  -9   4   5        7.54        9.01      4.15 o 
  -8   4   5        8.90       11.56      3.27 o 
  -7   4   5       57.92       46.98      3.90 o 
  -6   4   5      185.88      190.70      6.79 o 
  -5   4   5      144.28      189.49      7.67 o 
  -4   4   5      893.74      833.12     19.56 o 
  -3   4   5        0.32        3.78      1.35 o 
  -2   4   5      753.48      753.19     14.44 o 
  -1   4   5      197.83      196.85      5.79 o 
   0   4   5      551.96      575.63     13.73 o 
   1   4   5     2708.92     3099.52    150.60 o 
   2   4   5      953.80     1026.94     39.03 o 
   3   4   5      610.36      687.29     16.27 o 
   4   4   5       13.33       25.09      3.27 o 
   5   4   5        2.34        4.16      2.11 o 
   6   4   5      361.18      340.39     10.17 o 
   7   4   5       16.06       13.75      4.47 o 
   8   4   5        0.14        1.93      2.49 o 
   9   4   5        0.25       -2.66      3.07 o 
  -9   5   5        4.48       -1.66      3.42 o 
  -8   5   5        0.01        3.10      4.15 o 
  -7   5   5        5.83        2.64      2.33 o 
  -6   5   5        0.21        1.64      1.82 o 
  -5   5   5       45.45       70.79      4.03 o 
  -4   5   5      180.07      144.50      5.65 o 
  -3   5   5        1.37        1.00      1.33 o 
  -2   5   5        3.33        8.62      3.45 o 
  -1   5   5        0.62        1.33      1.34 o 
   0   5   5     1083.88      991.01     22.67 o 
   2   5   5      556.55      573.79     12.01 o 
   3   5   5      407.80      370.27      9.55 o 
   4   5   5      110.07      109.01      5.59 o 
   5   5   5      475.15      419.51     13.69 o 
   6   5   5      305.47      310.55      9.50 o 
   7   5   5       44.04       41.66      4.13 o 
   8   5   5      112.12      121.85      6.51 o 
   9   5   5        2.93        1.71      3.27 o 
  -9   6   5        2.45        1.18      4.15 o 
  -8   6   5        8.33        7.83      7.31 o 
  -7   6   5       50.31       51.31      8.64 o 
  -6   6   5       66.44       64.21      4.48 o 
  -5   6   5      133.82      196.66      7.60 o 
  -4   6   5       39.40       45.57      3.65 o 
  -3   6   5     1183.02     1304.62     29.50 o 
  -2   6   5       59.68       54.58      2.65 o 
  -1   6   5       39.86       31.28      2.72 o 
   0   6   5     1059.39     1171.72     26.14 o 
   1   6   5      884.34      915.99     20.99 o 
   2   6   5      877.29      930.71     18.52 o 
   3   6   5      254.05      287.21      9.65 o 
   4   6   5        3.87        4.59      2.49 o 
   5   6   5       54.71       55.74      4.82 o 
   6   6   5       87.63       95.52      6.20 o 
   7   6   5       10.64        9.16      2.94 o 
   8   6   5        5.02        3.99      3.07 o 
   9   6   5        2.75        2.75      3.27 o 
  -9   7   5        5.22        7.83      4.65 o 
  -8   7   5       26.56       20.11      5.11 o 
  -7   7   5        1.93        2.28      3.19 o 
  -6   7   5       50.55       49.75      5.64 o 
  -5   7   5        3.97       -0.53      2.66 o 
  -4   7   5      222.00      178.70      7.34 o 
  -3   7   5       58.44       57.09      3.45 o 
  -1   7   5       77.86       65.88      3.15 o 
   0   7   5      296.94      307.76      8.21 o 
   1   7   5      194.15      181.36      5.50 o 
   2   7   5      245.88      228.02      5.49 o 
   3   7   5       11.69       17.77      2.94 o 
   4   7   5        4.34        5.32      2.49 o 
   5   7   5        0.18        0.72      2.05 o 
   6   7   5       34.93       36.64      4.19 o 
   7   7   5        1.99        1.70      3.36 o 
   8   7   5        7.19        8.20      2.59 o 
   9   7   5       14.16       18.54      3.71 o 
  -9   8   5        0.67       -2.99      3.42 o 
  -8   8   5        1.16        5.46      4.15 o 
  -7   8   5        0.25        1.71      6.65 o 
  -6   8   5       55.24       58.14      6.06 o 
  -5   8   5        1.48        0.27      2.21 o 
  -4   8   5      145.95      138.23      7.83 o 
  -3   8   5        8.44       12.71      2.49 o 
  -2   8   5        8.89       41.38      3.76 o 
  -1   8   5      401.81      417.50     12.52 o 
   0   8   5        5.04       10.26      1.60 o 
   1   8   5      358.01      329.54      8.88 o 
   2   8   5      118.07       85.56      3.04 o 
   3   8   5      196.77      216.19      8.01 o 
   4   8   5       27.57       33.21      3.75 o 
   5   8   5       90.79      101.34      6.04 o 
   6   8   5      117.26      116.73      6.69 o 
   7   8   5       12.98       13.88      5.19 o 
   8   8   5       76.40       78.94      6.54 o 
   9   8   5        0.03        1.40      3.78 o 
  -9   9   5        2.91        7.98      7.98 o 
  -8   9   5        0.02        2.36      4.15 o 
  -7   9   5        0.49        3.61      3.19 o 
  -6   9   5        0.27       -2.66      2.82 o 
  -5   9   5        2.26        3.04      3.19 o 
  -4   9   5        3.22        2.09      2.01 o 
  -3   9   5      114.30      101.00      5.37 o 
  -2   9   5      411.81      404.60     10.95 o 
  -1   9   5       90.44       92.11      4.03 o 
   0   9   5      661.48      626.65     15.91 o 
   1   9   5      254.85      260.35      7.93 o 
   2   9   5       37.68       50.42      2.41 o 
   3   9   5        3.39        2.97      2.04 o 
   4   9   5       76.21       91.84      5.40 o 
   5   9   5      278.67      246.73      9.65 o 
   6   9   5       61.69       66.31      5.26 o 
   7   9   5      164.90      146.34      7.77 o 
   8   9   5       17.32       26.41      4.60 o 
  -9  10   5        0.83       -3.99      6.65 o 
  -8  10   5        1.93        1.92      4.15 o 
  -7  10   5       27.45       35.03      6.06 o 
  -6  10   5       19.59       15.95      4.70 o 
  -5  10   5       18.88       23.28      4.70 o 
  -4  10   5      107.75      102.86      5.59 o 
  -3  10   5      146.10      136.56      7.12 o 
  -2  10   5       45.69       52.86      3.32 o 
  -1  10   5       14.53       19.64      2.43 o 
   0  10   5       65.33       63.31      5.21 o 
   2  10   5        7.52       19.12      2.74 o 
   3  10   5      867.30      811.47     22.85 o 
   4  10   5      155.62      141.21      6.82 o 
   5  10   5        6.34       10.29      3.21 o 
   6  10   5        0.18       -0.60      2.49 o 
   7  10   5        9.20        7.67      4.15 o 
   8  10   5        9.38       16.58      4.19 o 
  -8  11   5       25.30       23.26      5.41 o 
  -7  11   5       27.67       23.19      5.11 o 
  -6  11   5      148.57      136.60      8.89 o 
  -5  11   5       86.52      109.74      7.95 o 
  -4  11   5       49.96       54.58      4.60 o 
  -3  11   5        1.20        2.66      2.49 o 
  -2  11   5       11.15       13.62      2.66 o 
  -1  11   5        6.54        7.09      3.34 o 
   0  11   5        3.32        7.25      3.59 o 
   1  11   5      333.15      273.27      9.92 o 
   2  11   5      704.64      649.70     19.86 o 
   3  11   5      445.31      399.81     16.84 o 
   4  11   5      155.65      126.53      8.30 o 
   5  11   5       54.80       44.13      7.14 o 
   6  11   5       20.50       20.57      3.68 o 
   7  11   5       11.64        7.31      3.40 o 
   8  11   5       10.13       14.34      4.19 o 
  -8  12   5        0.61        3.99      4.15 o 
  -7  12   5        0.63        3.25      4.15 o 
  -6  12   5       17.84       15.95      4.70 o 
  -5  12   5        8.35       22.11      4.70 o 
  -4  12   5       15.95       28.74      3.84 o 
  -3  12   5        2.18        3.99      2.51 o 
  -2  12   5        1.19       12.96      7.44 o 
  -1  12   5     1613.40     1510.11     41.57 o 
   0  12   5        5.88        6.65      2.49 o 
   1  12   5      428.51      385.44     15.89 o 
   2  12   5       38.89       34.24      4.30 o 
   3  12   5      976.56      858.84     25.93 o 
   4  12   5       55.35       65.20      5.47 o 
   5  12   5       27.92       29.27      7.31 o 
   6  12   5        0.13        5.17      4.15 o 
   7  12   5        3.95       -4.15      4.15 o 
   8  12   5        0.78       -3.19      4.42 o 
  -8  13   5        8.04       14.62      5.11 o 
  -7  13   5       16.29       20.10      5.11 o 
  -6  13   5        0.60       -2.82      2.82 o 
  -5  13   5        7.35       11.37      5.32 o 
  -4  13   5       24.97       13.58      3.27 o 
  -3  13   5       16.51       16.39      3.27 o 
  -2  13   5       69.79       80.34      5.59 o 
  -1  13   5      628.32      568.42     17.86 o 
   0  13   5      109.52      120.81      6.62 o 
   1  13   5      254.00      208.99      9.47 o 
   2  13   5      396.88      346.70     12.47 o 
   3  13   5      141.03      137.46      7.22 o 
   4  13   5      366.68      338.38     12.90 o 
   5  13   5      124.51      123.23     13.38 o 
   6  13   5        2.09        6.34      3.52 o 
   7  13   5        0.30       -1.40      3.78 o 
  -7  14   5        4.61       -0.15      4.15 o 
  -6  14   5        0.02       -0.66      3.76 o 
  -5  14   5       17.60       21.15      5.11 o 
  -4  14   5       29.45       29.43      4.05 o 
  -3  14   5       20.16       17.28      4.42 o 
  -2  14   5        6.47        8.92      5.42 o 
  -1  14   5     1099.18     1010.03     29.56 o 
   0  14   5       36.43       44.74      6.06 o 
   1  14   5      307.80      255.34     10.15 o 
   2  14   5        7.70        6.11      2.88 o 
   3  14   5       37.72       36.94      4.48 o 
   4  14   5      169.14      149.57     17.08 o 
   5  14   5       12.33        7.01      5.41 o 
   6  14   5        3.61        0.72      3.52 o 
   7  14   5        0.06       -3.99      4.70 o 
  -7  15   5       12.83       19.94      6.06 o 
  -6  15   5        0.77        2.07      4.15 o 
  -5  15   5        0.59       -1.71      3.19 o 
  -4  15   5        4.38        6.65      3.27 o 
  -3  15   5       24.50       46.21      6.06 o 
  -2  15   5        0.02       13.09      3.52 o 
  -1  15   5      724.25      656.48     20.63 o 
   0  15   5      191.69      159.62      7.82 o 
   1  15   5      144.80      161.50     13.94 o 
   2  15   5      143.55      150.05      7.82 o 
   3  15   5       21.68       13.84      4.05 o 
   4  15   5       96.81       97.77      7.22 o 
   5  15   5        6.69       19.12      6.06 o 
   6  15   5        3.76        5.92      5.11 o 
   7  15   5        4.00        4.40      6.06 o 
  -6  16   5        7.43       10.63      4.70 o 
  -5  16   5        0.00       -3.32      3.32 o 
  -4  16   5        0.35       -2.60      2.60 o 
  -3  16   5        3.58        2.22      4.15 o 
  -2  16   5      185.37      170.73      8.60 o 
  -1  16   5       32.52       51.74      5.08 o 
   0  16   5      496.42      446.79     15.23 o 
   1  16   5       20.93       32.66      5.77 o 
   2  16   5       65.54       71.44      6.04 o 
   3  16   5      173.83      174.69     12.63 o 
   4  16   5       29.47       44.30      7.00 o 
   5  16   5       11.00       15.29      5.64 o 
   6  16   5        3.42        4.35      5.11 o 
  -6  17   5        8.24       10.63      5.11 o 
  -5  17   5        9.90       17.88      5.11 o 
  -4  17   5       19.35       21.25      4.48 o 
  -3  17   5       27.99       31.66      6.06 o 
  -2  17   5       28.72       80.26     23.26 o 
  -1  17   5       24.10       29.30      4.48 o 
   0  17   5        0.00       -0.40      2.74 o 
   1  17   5      104.80      110.72      9.40 o 
   2  17   5        9.32        6.65      5.32 o 
   3  17   5      106.80      132.14     10.78 o 
   4  17   5        2.33        7.98      5.64 o 
   5  17   5       39.11       50.61      7.95 o 
   6  17   5        1.23        2.66      5.64 o 
  -5  18   5        4.58        0.00      3.76 o 
  -4  18   5       17.79       16.61      7.31 o 
  -3  18   5        0.19       -3.42      3.42 o 
  -2  18   5       11.56       58.88      9.30 o 
  -1  18   5       85.06       67.55      7.95 o 
   0  18   5        0.96        0.59      6.65 o 
   1  18   5        6.12        6.20      4.15 o 
   2  18   5       32.28       41.79      7.00 o 
   3  18   5        0.46       -2.66      4.70 o 
   4  18   5        0.78       -3.99      4.70 o 
   5  18   5       11.91        6.75      6.06 o 
  -5  19   5       33.29       39.88      9.30 o 
  -4  19   5        4.84       -6.65      6.65 o 
  -3  19   5       10.54        7.98      7.98 o 
  -2  19   5        0.62       86.40     13.29 o 
  -1  19   5       28.95       33.53      7.00 o 
   0  19   5        3.16        2.78      5.98 o 
   1  19   5        4.99        9.18      5.11 o 
   2  19   5        1.81        5.98      5.64 o 
   3  19   5        0.12       -3.40      6.65 o 
   4  19   5       21.55       48.60      8.46 o 
  -4  20   5        1.46       -7.98      7.98 o 
  -3  20   5       15.69       10.63      9.30 o 
  -2  20   5        0.28        3.32      5.64 o 
  -1  20   5        6.48        7.16      6.06 o 
   0  20   5        4.61       -2.66      4.70 o 
   1  20   5       17.32       31.15      7.00 o 
   2  20   5        3.68        5.98      5.64 o 
   3  20   5        1.34        0.00      4.70 o 
  -2  21   5       38.36       30.34      7.95 o 
  -1  21   5       74.02       73.82      9.40 o 
   0  21   5       41.66       51.84      9.97 o 
   1  21   5       71.06       71.23     10.63 o 
   2  21   5       32.01       27.25      7.52 o 
  -8   0   6        1.69        0.83      4.65 o 
  -6   0   6      432.74      564.96     21.13 o 
  -4   0   6      104.24       85.78      5.64 o 
  -2   0   6       57.50       56.56      4.70 o 
   0   0   6      314.32      461.85     16.43 o 
   2   0   6      275.63      233.09     11.30 o 
   4   0   6        8.00        7.31      2.82 o 
   6   0   6      937.01      940.30     30.45 o 
   8   0   6      183.57      230.19     11.72 o 
  -9   1   6        0.13        5.32      3.76 o 
  -8   1   6        6.00        5.95      2.79 o 
  -7   1   6        8.64        6.17      2.26 o 
  -6   1   6       27.85       36.15      3.46 o 
  -5   1   6        3.41        4.98      1.99 o 
  -4   1   6        2.66       -0.36      1.64 o 
  -3   1   6        8.95       61.99      4.70 o 
  -2   1   6      745.78      638.87     13.77 o 
  -1   1   6       57.95       54.90      2.75 o 
   0   1   6      206.58      211.60     10.61 o 
   1   1   6       50.06       57.22      7.50 o 
   2   1   6       43.96       59.37      4.05 o 
   3   1   6      577.54      588.31     17.26 o 
   4   1   6      133.42      140.35      5.25 o 
   5   1   6      106.92      104.94      4.28 o 
   6   1   6       25.75       28.14      3.32 o 
   7   1   6      169.47      164.14      7.29 o 
   8   1   6       40.39       50.26      4.28 o 
   9   1   6        0.24       -2.11      2.11 o 
  -9   2   6        9.03        3.32      3.76 o 
  -8   2   6        8.58        3.43      2.79 o 
  -7   2   6        1.36        4.37      2.26 o 
  -6   2   6      856.85     1013.71     24.07 o 
  -5   2   6      115.76      123.46      5.12 o 
  -4   2   6       15.50       13.17      2.26 o 
  -3   2   6       56.33       67.39      3.61 o 
  -2   2   6      174.80      149.02      5.12 o 
  -1   2   6      383.32      314.42      8.64 o 
   0   2   6     1237.31     1227.70     27.65 o 
   1   2   6      678.61      681.96     16.39 o 
   2   2   6     3101.83     3105.11     67.59 o 
   3   2   6        4.27        3.99      2.30 o 
   4   2   6       10.11       18.73      2.53 o 
   5   2   6       91.15      106.27      4.39 o 
   6   2   6      663.40      662.95     14.71 o 
   7   2   6       64.11       64.44      4.79 o 
   8   2   6        1.55        7.73      4.41 o 
   9   2   6        1.27        1.47      2.79 o 
  -9   3   6        0.43       -1.61      3.27 o 
  -8   3   6        3.06        4.41      2.79 o 
  -7   3   6       84.71       87.70      5.76 o 
  -6   3   6      441.11      592.49     15.42 o 
  -5   3   6        0.08        6.20      2.11 o 
  -4   3   6       76.56       71.45      4.82 o 
  -2   3   6      686.48      655.86     13.88 o 
  -1   3   6      846.79      746.82     15.78 o 
   0   3   6      784.38      911.13     41.06 o 
   1   3   6        0.32        1.33      1.15 o 
   2   3   6        5.43       14.00      2.11 o 
   3   3   6       15.41       22.80      2.33 o 
   4   3   6      132.23      133.97      5.25 o 
   5   3   6       97.83       98.46      5.07 o 
   6   3   6      517.97      493.67     11.70 o 
   7   3   6        0.02        0.65      1.88 o 
   8   3   6       12.10       18.71      2.97 o 
   9   3   6        2.29        2.66      2.66 o 
  -9   4   6       10.74       11.60      8.64 o 
  -8   4   6        1.85        4.65      2.74 o 
  -7   4   6        0.49        1.52      2.26 o 
  -6   4   6      120.96      151.19      6.18 o 
  -5   4   6      969.03      820.73     23.27 o 
  -4   4   6      123.64      123.85      5.12 o 
  -3   4   6      175.73      208.31      5.78 o 
  -2   4   6        0.09        0.55      1.29 o 
  -1   4   6       17.91       19.36      2.71 o 
   1   4   6      645.98      646.25     16.31 o 
   2   4   6       32.16       31.16      2.26 o 
   3   4   6       15.40        5.91      2.30 o 
   4   4   6      188.31      194.72      6.71 o 
   5   4   6       28.38       27.73      3.22 o 
   6   4   6      263.33      269.89      7.00 o 
   7   4   6       14.74       10.58      3.03 o 
   8   4   6        9.81       18.72      3.84 o 
   9   4   6       10.87       12.29      3.32 o 
  -9   5   6       17.78       26.22      6.06 o 
  -8   5   6        1.62       -1.99      3.76 o 
  -7   5   6        3.65        4.46      4.27 o 
  -6   5   6       48.91       71.08      6.14 o 
  -5   5   6      519.71      435.94     12.09 o 
  -4   5   6        0.12       -1.06      1.56 o 
  -3   5   6      219.26      258.46      7.41 o 
  -2   5   6      337.30      333.19      7.92 o 
  -1   5   6       21.53       34.82      3.26 o 
   0   5   6       83.07       89.14     10.99 o 
   1   5   6      783.23      676.45     16.20 o 
   2   5   6      217.81      181.80      5.74 o 
   3   5   6        0.88       -0.48      1.43 o 
   4   5   6       56.29       58.29      4.60 o 
   5   5   6      557.60      524.09     13.57 o 
   6   5   6       98.94      104.47      7.71 o 
   7   5   6       49.17       47.55      4.98 o 
   8   5   6        0.27       22.14      7.10 o 
   9   5   6        0.28       -1.71      3.27 o 
  -9   6   6        0.41       -0.59      6.65 o 
  -8   6   6        1.56       -0.50      4.65 o 
  -7   6   6       82.21       74.25      7.52 o 
  -6   6   6        1.17        6.65      4.65 o 
  -5   6   6       51.11       55.17      5.64 o 
  -4   6   6       10.45       27.37      4.57 o 
  -3   6   6        0.09       53.52      7.31 o 
  -2   6   6      182.54      154.47      4.62 o 
  -1   6   6      729.13      664.77     15.87 o 
   0   6   6      743.61      723.93     17.20 o 
   1   6   6       97.93      103.58      3.90 o 
   2   6   6     1337.71     1327.62     30.09 o 
   3   6   6       18.66       12.36      4.99 o 
   4   6   6        2.52        0.70      1.62 o 
   5   6   6      203.26      195.05      8.10 o 
   6   6   6       53.18       45.05      4.82 o 
   7   6   6       10.34       10.09      3.68 o 
   8   6   6       18.68       18.31      4.30 o 
   9   6   6        0.31       -1.99      3.76 o 
  -9   7   6        1.35        0.74      6.65 o 
  -8   7   6       21.49       18.04      9.97 o 
  -7   7   6        6.34        1.99      3.76 o 
  -6   7   6       19.10       18.41      4.15 o 
  -5   7   6      249.21      221.86     10.78 o 
  -4   7   6       74.93       56.99      9.30 o 
  -3   7   6      183.66      187.27      7.39 o 
  -2   7   6       15.90       20.06      2.69 o 
  -1   7   6      233.37      203.55      6.65 o 
   0   7   6      305.97      324.31     15.92 o 
   1   7   6      155.39      157.93      5.39 o 
   2   7   6       43.12       43.79      3.09 o 
   3   7   6       11.85       24.55      2.33 o 
   4   7   6       43.98       52.30      3.71 o 
   5   7   6       88.46       97.91      6.20 o 
   6   7   6       69.07       74.27     10.38 o 
   7   7   6       30.34       44.25      5.55 o 
   8   7   6       25.53       25.74      4.82 o 
   9   7   6        4.82        3.95      3.68 o 
  -9   8   6        2.68        6.65      7.98 o 
  -8   8   6        0.50        0.00      5.32 o 
  -7   8   6        4.14        6.65      6.65 o 
  -6   8   6        3.41       -1.33      2.82 o 
  -5   8   6        5.30        2.85      3.32 o 
  -4   8   6       44.67       43.70      4.70 o 
  -3   8   6      160.63      155.08      6.99 o 
  -2   8   6      156.59      152.36      5.62 o 
  -1   8   6       85.76       82.08      4.03 o 
   0   8   6       98.82       93.16      8.43 o 
   1   8   6      676.91      650.06     15.70 o 
   2   8   6      124.80      149.55      5.07 o 
   3   8   6      244.93      225.57      6.95 o 
   5   8   6       60.97       65.54      7.11 o 
   6   8   6       10.16        4.84      3.02 o 
   7   8   6        1.96        3.69      5.08 o 
   8   8   6        0.10        2.25      3.54 o 
  -8   9   6        3.15        3.99      5.98 o 
  -7   9   6        0.17        1.33      3.76 o 
  -6   9   6       37.76       36.56      5.64 o 
  -5   9   6        0.72        1.90      3.19 o 
  -4   9   6        2.66        6.46      3.19 o 
  -3   9   6        2.01       45.35      4.70 o 
  -2   9   6       41.42       40.01      3.32 o 
  -1   9   6       33.88       36.82      3.84 o 
   0   9   6      394.88      345.51      9.94 o 
   1   9   6       50.25       59.34      4.30 o 
   2   9   6       75.14       57.50      6.06 o 
   3   9   6       14.63       27.62      2.88 o 
   4   9   6       65.03       67.46      3.40 o 
   5   9   6      238.98      227.99      9.04 o 
   6   9   6       33.08       36.06      4.48 o 
   7   9   6       22.49       17.57      3.68 o 
   8   9   6        6.63        1.77      3.49 o 
  -8  10   6        1.89        2.95      4.15 o 
  -7  10   6        0.01        0.00      5.32 o 
  -6  10   6        0.86        2.16      4.65 o 
  -5  10   6        3.01       -1.33      3.19 o 
  -4  10   6      284.40      288.58     13.16 o 
  -3  10   6       14.49       19.07      4.90 o 
  -2  10   6       25.59       27.26      2.79 o 
  -1  10   6       12.13       11.79      2.30 o 
   0  10   6      163.42      135.26      5.46 o 
   1  10   6       93.98      102.71      4.72 o 
   2  10   6      361.10      338.36     14.95 o 
   3  10   6        1.91       -3.99      3.99 o 
   4  10   6       68.96       81.81      7.34 o 
   5  10   6        0.81        0.93      2.74 o 
   6  10   6       48.88       45.64      4.98 o 
   7  10   6        1.71       -2.60      2.60 o 
   8  10   6        0.04       -0.83      3.40 o 
  -8  11   6        4.78        9.06      5.11 o 
  -7  11   6        0.06        2.22      4.15 o 
  -6  11   6        5.00        7.53      4.15 o 
  -5  11   6       67.11       55.23      6.58 o 
  -4  11   6        9.34       12.85      4.15 o 
  -3  11   6      138.74      135.25      6.62 o 
  -2  11   6       67.87       72.01      4.28 o 
  -1  11   6      802.30      726.56     18.57 o 
   0  11   6       44.27       35.52      4.22 o 
   1  11   6      854.99      787.61     19.85 o 
   2  11   6      162.17      159.42     14.08 o 
   3  11   6      208.13      162.69      9.26 o 
   4  11   6      103.58      101.09     11.96 o 
   5  11   6      127.23      116.17      9.26 o 
   6  11   6        2.27        5.58      4.42 o 
   7  11   6       12.41        9.67      5.11 o 
   8  11   6        1.72        5.10      5.41 o 
  -8  12   6        5.71        0.00      6.65 o 
  -7  12   6        1.17        0.89      4.15 o 
  -6  12   6        0.86       -3.19      3.19 o 
  -5  12   6        1.01        0.00      3.76 o 
  -4  12   6      235.07      223.67      9.44 o 
  -3  12   6       17.94       27.16      3.84 o 
  -2  12   6        0.64       -1.74      1.74 o 
  -1  12   6      818.60      755.60     19.24 o 
   0  12   6      141.82      112.17      5.12 o 
   1  12   6        2.23        4.32      1.91 o 
   2  12   6       84.47      115.03     12.08 o 
   3  12   6      366.25      359.42     13.24 o 
   4  12   6      530.33      471.86     20.06 o 
   5  12   6       14.36        9.30      5.32 o 
   6  12   6       18.84       18.39      5.41 o 
   7  12   6        0.12        2.92      4.42 o 
  -7  13   6        0.32        4.65      4.70 o 
  -6  13   6       59.54       71.40      7.95 o 
  -5  13   6        8.81        8.42      4.15 o 
  -4  13   6       12.43        9.68      3.27 o 
  -3  13   6      122.81      135.55      7.14 o 
  -2  13   6       13.47       12.41      2.94 o 
  -1  13   6      229.21      213.20      7.62 o 
   0  13   6       44.40       50.25      4.30 o 
   1  13   6       44.89       55.31      5.76 o 
   2  13   6        0.06        5.76      3.07 o 
   3  13   6      174.15      145.93      8.84 o 
   4  13   6        0.00        0.47      3.27 o 
   5  13   6        6.24       -0.60      5.47 o 
   6  13   6        4.84        6.20      4.15 o 
   7  13   6        0.04        6.04      5.11 o 
  -7  14   6        0.16       -3.25      4.15 o 
  -6  14   6        3.56       -3.32      8.64 o 
  -5  14   6        0.60       -1.33      3.76 o 
  -4  14   6      240.26      216.63      9.70 o 
  -3  14   6       22.03       30.44      4.30 o 
  -2  14   6      194.53      186.06      8.68 o 
  -1  14   6       30.77       31.54      3.61 o 
   0  14   6        0.02        5.32      3.19 o 
   1  14   6      101.14      101.76      7.69 o 
   2  14   6       24.84       29.95      4.30 o 
   3  14   6        3.95        2.04      3.52 o 
   4  14   6      141.92      126.10      7.82 o 
   5  14   6       18.35       26.70      5.08 o 
   6  14   6        1.97        2.55      3.68 o 
   7  14   6       18.61       25.75      7.34 o 
  -7  15   6       13.53        1.33      7.98 o 
  -6  15   6        0.18       -3.76      3.76 o 
  -5  15   6       26.02       24.23      5.64 o 
  -4  15   6        7.94        4.18      3.27 o 
  -3  15   6       22.74       27.10      4.51 o 
  -2  15   6        4.77        4.44      2.64 o 
  -1  15   6      117.50      100.25      9.43 o 
   0  15   6       60.33       56.86      6.20 o 
   1  15   6        1.07       -1.50      2.88 o 
   2  15   6       68.67       79.75      6.37 o 
   3  15   6      148.15      139.26      7.77 o 
   4  15   6        3.96        0.66      3.27 o 
   5  15   6        0.09       -3.27      3.27 o 
   6  15   6        3.46        8.59      6.06 o 
  -6  16   6        5.74       13.05      5.11 o 
  -5  16   6        0.02        3.32      3.76 o 
  -4  16   6        0.86        1.61      3.27 o 
  -3  16   6       57.81       71.80      8.78 o 
  -2  16   6       48.42       44.91      4.28 o 
  -1  16   6        0.00        1.77      3.07 o 
   0  16   6        6.01        3.99      3.07 o 
   1  16   6      163.86      135.18      7.60 o 
   2  16   6       58.07       56.99      5.63 o 
   3  16   6      126.80      124.71      8.01 o 
   4  16   6       37.63       49.60     11.96 o 
   5  16   6       19.62       20.60      6.58 o 
   6  16   6        0.85        3.99      5.64 o 
  -5  17   6       13.09        7.98      4.70 o 
  -4  17   6       14.27       21.93      4.82 o 
  -3  17   6      121.38      245.98     19.40 o 
  -2  17   6       29.78       34.50      4.82 o 
  -1  17   6        9.66       11.08      3.84 o 
   0  17   6       12.79        3.99      3.27 o 
   1  17   6       53.23       49.08      5.37 o 
   2  17   6        0.07        8.64      4.70 o 
   3  17   6        5.53       13.53      5.11 o 
   4  17   6        5.54       20.04      6.06 o 
   5  17   6        5.81        5.98      5.64 o 
  -5  18   6        0.80       -3.25      5.32 o 
  -4  18   6       25.96       32.95      5.37 o 
  -3  18   6       22.75       26.01      5.82 o 
  -2  18   6        1.63        1.71      3.27 o 
  -1  18   6      185.96      172.60      9.14 o 
   0  18   6        0.56        2.07      5.32 o 
   1  18   6       74.61       78.23      8.89 o 
   2  18   6        0.02        0.44      4.15 o 
   3  18   6       24.29       28.18      6.58 o 
   4  18   6        6.34       11.45      6.65 o 
   5  18   6        9.07       21.27      6.58 o 
  -4  19   6        9.96        1.06      4.42 o 
  -3  19   6       94.31      122.83     10.21 o 
  -2  19   6        0.00       -2.66      5.98 o 
  -1  19   6        1.57        0.66      4.70 o 
   0  19   6        1.68        5.32      6.65 o 
   1  19   6       45.02       57.62      7.95 o 
   2  19   6        0.05        0.00      4.70 o 
   3  19   6       79.59      108.07     10.34 o 
   4  19   6       29.12       36.33      7.52 o 
  -3  20   6       46.63       56.19      8.64 o 
  -2  20   6       35.80       36.81      6.38 o 
  -1  20   6        0.14       -1.99      4.70 o 
   0  20   6        0.82        0.00      4.70 o 
   1  20   6        5.68        6.65      5.64 o 
   2  20   6       13.25       10.63      5.64 o 
   3  20   6       67.19       97.81     16.61 o 
  -1  21   6       20.77       29.97      7.52 o 
   0  21   6       16.59       28.38      7.98 o 
   1  21   6       47.63       45.01      8.46 o 
  -9   0   7        1.01        1.33      5.32 o 
  -7   0   7       26.80       29.68      5.32 o 
  -5   0   7      166.13      172.74      8.89 o 
  -3   0   7       17.66       30.28      3.76 o 
  -1   0   7      112.04       99.69      7.98 o 
   1   0   7       22.63       22.76      2.49 o 
   3   0   7      518.52      490.31     19.11 o 
   5   0   7      974.84     1040.74     49.18 o 
   7   0   7       63.24       60.15      6.06 o 
   9   0   7        0.98       -1.99      3.76 o 
  -9   1   7        2.02        4.84      3.27 o 
  -8   1   7        0.16       -0.02      2.53 o 
  -7   1   7        4.49        8.68      2.53 o 
  -6   1   7       80.46       76.65      4.95 o 
  -5   1   7       10.18        9.41      2.43 o 
  -4   1   7       20.42       27.89      2.79 o 
  -3   1   7       62.64       61.29      3.65 o 
  -2   1   7      248.68      196.11      5.57 o 
  -1   1   7      702.47      689.46     14.83 o 
   0   1   7      608.26      604.10     13.29 o 
   1   1   7       20.61       23.07      3.65 o 
   2   1   7       63.33       58.29      4.05 o 
   3   1   7       58.62       65.33      4.82 o 
   4   1   7        4.47       12.97      3.52 o 
   5   1   7       41.54       49.57      4.60 o 
   6   1   7       61.77       67.64      4.46 o 
   7   1   7        6.57       42.30      3.78 o 
   8   1   7        0.00       -0.61      2.43 o 
   9   1   7        6.80        1.77      3.07 o 
  -9   2   7        0.97        1.80      3.27 o 
  -8   2   7       12.35       15.16      5.21 o 
  -7   2   7        0.01       -0.38      2.26 o 
  -6   2   7       36.67       28.66      5.18 o 
  -5   2   7      271.91      229.51      7.75 o 
  -4   2   7        9.24       67.18      5.64 o 
  -3   2   7       54.07       65.53      3.78 o 
  -2   2   7       28.48       34.63      3.18 o 
  -1   2   7      164.98      210.84     13.96 o 
   0   2   7        0.90        0.38      1.26 o 
   1   2   7       98.05       73.55      3.71 o 
   2   2   7      297.04      290.34      8.42 o 
   3   2   7      521.85      504.93     15.52 o 
   4   2   7      674.08      657.93     19.57 o 
   5   2   7      186.01      184.55      6.71 o 
   6   2   7       19.98       27.50      3.61 o 
   7   2   7       48.05       57.50      4.28 o 
   8   2   7       20.86       19.32      4.41 o 
   9   2   7        0.16       -1.33      5.32 o 
  -9   3   7        2.61        2.13      4.42 o 
  -8   3   7        4.75        4.28      2.94 o 
  -7   3   7        5.21        4.09      2.53 o 
  -6   3   7      211.04      177.79      6.95 o 
  -5   3   7      121.61      106.78      5.07 o 
  -4   3   7       19.85       21.42      7.10 o 
  -3   3   7        0.02       -0.40      1.56 o 
  -2   3   7      100.47      102.29      3.89 o 
  -1   3   7     2355.77     2303.98     45.35 o 
   0   3   7      204.44      198.36     10.94 o 
   1   3   7      274.59      321.61      8.92 o 
   2   3   7      140.57      125.86      4.80 o 
   3   3   7       83.67       94.61      5.26 o 
   4   3   7      498.77      533.15     13.80 o 
   5   3   7        0.14        0.00      2.26 o 
   6   3   7       64.19       79.93      5.07 o 
   7   3   7       17.69       49.47      4.82 o 
   8   3   7        9.80       10.12      2.94 o 
   9   3   7        0.80        1.62      4.15 o 
  -9   4   7       18.12        6.65      4.42 o 
  -8   4   7       42.23       37.72      5.08 o 
  -7   4   7       95.74      142.71      7.82 o 
  -6   4   7      302.87      286.18     11.24 o 
  -5   4   7        2.73        1.52      2.26 o 
  -4   4   7       20.19       30.47      3.11 o 
  -3   4   7       66.68       70.37      3.78 o 
  -2   4   7       98.48       82.91      3.60 o 
  -1   4   7      194.28      182.96      5.79 o 
   0   4   7      524.66      557.96     13.93 o 
   1   4   7      375.63      402.14     10.60 o 
   2   4   7       36.88       32.50      3.45 o 
   3   4   7        0.52       -1.33      1.93 o 
   4   4   7      295.55      312.41      9.16 o 
   5   4   7        1.70       -1.82      1.82 o 
   6   4   7      175.41      161.84      6.71 o 
   7   4   7        0.32        1.84      2.69 o 
   8   4   7       42.44       57.92      5.37 o 
  -9   5   7        4.76        5.05      4.65 o 
  -8   5   7       48.33       43.62      5.47 o 
  -7   5   7        3.40        5.73      3.52 o 
  -6   5   7      284.96      224.86      9.70 o 
  -5   5   7       17.23       19.20      3.84 o 
  -4   5   7        0.14        6.78      2.30 o 
  -3   5   7       17.32       21.99      3.27 o 
  -2   5   7      321.93      304.93      9.62 o 
   0   5   7      112.83      141.24      6.82 o 
   1   5   7       58.34       73.26      3.61 o 
   2   5   7        3.78        0.27      1.56 o 
   3   5   7      473.36      446.32     13.97 o 
   4   5   7      396.32      386.64     10.61 o 
   5   5   7       26.56       25.04      3.03 o 
   6   5   7      117.99      123.49      5.84 o 
   7   5   7        1.34        4.60      2.69 o 
   8   5   7        0.01        1.22      2.59 o 
  -9   6   7       11.95        9.30      7.98 o 
  -8   6   7        5.57       11.96      4.42 o 
  -7   6   7       56.66       80.81      7.95 o 
  -6   6   7        6.14        4.65      3.76 o 
  -5   6   7      445.38      436.75     17.37 o 
  -4   6   7        0.63        1.99      2.82 o 
  -3   6   7       19.95       25.03      4.15 o 
  -2   6   7      137.30      150.29      6.37 o 
  -1   6   7       19.09       33.52      2.43 o 
   0   6   7      561.13      596.54     14.74 o 
   1   6   7      115.27      105.34      4.39 o 
   2   6   7       32.89       31.71      2.79 o 
   3   6   7       87.29       88.17      7.98 o 
   4   6   7        2.80        4.80      2.18 o 
   5   6   7       43.07       48.00      3.71 o 
   6   6   7      126.40      123.46      5.77 o 
   7   6   7        2.70       -0.49      2.53 o 
   8   6   7        7.97       11.52      3.29 o 
  -8   7   7        3.55        5.05      4.42 o 
  -7   7   7        4.44        4.65      3.76 o 
  -6   7   7       20.33       15.65      4.15 o 
  -5   7   7       72.91       83.74      7.00 o 
  -4   7   7        0.14       48.24     26.58 o 
  -3   7   7      105.42      119.44      7.95 o 
  -2   7   7       10.89       18.37      5.90 o 
  -1   7   7      727.00      696.31     17.60 o 
   0   7   7      365.25      360.86     11.75 o 
   1   7   7       23.77       28.46      2.53 o 
   2   7   7        0.00        0.95      1.93 o 
   3   7   7       93.94       75.12      5.08 o 
   4   7   7       32.11       43.18      3.42 o 
   5   7   7       59.12       58.88      4.80 o 
   6   7   7        0.02       -2.11      2.11 o 
   7   7   7       15.72       16.07      4.60 o 
   8   7   7        0.78        2.55      2.59 o 
  -8   8   7        0.10        4.58      4.15 o 
  -7   8   7        0.13        4.73      5.32 o 
  -6   8   7       18.94       15.36      4.15 o 
  -5   8   7        2.74        0.95      3.19 o 
  -4   8   7       10.19       22.67      4.70 o 
  -3   8   7      130.82      124.67      9.15 o 
  -2   8   7      218.91      209.32      8.44 o 
  -1   8   7        6.95        7.53      2.30 o 
   0   8   7       30.45       31.01      3.52 o 
   1   8   7      402.99      438.97     13.97 o 
   2   8   7        3.00        5.89      3.19 o 
   3   8   7       41.03       43.90      4.00 o 
   4   8   7       49.68       54.82      6.38 o 
   5   8   7       29.13       26.34      3.29 o 
   6   8   7      193.56      168.34      6.80 o 
   7   8   7        0.28        6.89      2.86 o 
   8   8   7        7.53        7.16      3.41 o 
  -8   9   7        1.24        0.89      4.15 o 
  -7   9   7        0.11        1.77      4.15 o 
  -6   9   7       35.90       28.55      6.65 o 
  -5   9   7        0.07       -1.33      3.99 o 
  -4   9   7       47.34       44.23      5.64 o 
  -3   9   7        6.41       13.29      2.88 o 
  -2   9   7      374.05      337.65     11.51 o 
  -1   9   7       12.29       12.97      2.43 o 
   0   9   7      110.03      100.42      4.79 o 
   1   9   7       10.87       11.70      2.74 o 
   2   9   7      426.25      409.61     16.84 o 
   3   9   7      197.94      181.91     15.95 o 
   4   9   7      163.15      137.13      8.89 o 
   5   9   7      108.44       99.59      5.00 o 
   6   9   7        7.85        9.06      2.86 o 
   7   9   7       17.46       47.23      4.60 o 
   8   9   7       15.06       22.38      4.99 o 
  -8  10   7        5.52        9.67      5.11 o 
  -7  10   7       21.07       15.23      5.11 o 
  -6  10   7        0.12       -3.19      3.19 o 
  -5  10   7       82.69       58.51      6.58 o 
  -4  10   7        3.33        3.32      7.98 o 
  -3  10   7        0.11        2.18      2.49 o 
  -2  10   7       13.84       14.18      3.07 o 
  -1  10   7      156.35      150.32     13.05 o 
   0  10   7       95.83      105.35      4.95 o 
   1  10   7      581.21      531.22     16.29 o 
   2  10   7      155.30      134.53      9.30 o 
   3  10   7      120.78      109.58      8.30 o 
   4  10   7       84.41       79.97      7.34 o 
   5  10   7      126.91      132.02      9.84 o 
   6  10   7        4.41        5.61      4.15 o 
   7  10   7       17.66       15.29      7.31 o 
   8  10   7        4.01       -4.42      4.42 o 
  -8  11   7       32.12       33.23     10.63 o 
  -7  11   7       10.50       31.96      6.58 o 
  -6  11   7        0.98        0.66      3.76 o 
  -5  11   7       16.21       17.41      4.70 o 
  -4  11   7        3.31        4.65      3.76 o 
  -3  11   7      174.25      169.42      7.91 o 
  -2  11   7       49.88       51.42      4.60 o 
  -1  11   7      227.33      250.95     23.56 o 
   0  11   7       65.93       60.32      4.28 o 
   1  11   7      156.53      157.01      6.41 o 
   2  11   7        5.36        0.76      3.99 o 
   3  11   7       81.55       57.62      6.38 o 
   4  11   7        2.13       -0.17      3.42 o 
   5  11   7        0.03        1.33      5.32 o 
   6  11   7       42.02       50.38      7.34 o 
   7  11   7        0.01        6.40      5.11 o 
  -7  12   7        0.40       -1.33      4.15 o 
  -6  12   7       10.63       13.96      4.70 o 
  -5  12   7        8.90       15.95      4.70 o 
  -4  12   7        0.97        9.84     10.63 o 
  -3  12   7      857.11      779.24     23.24 o 
  -2  12   7       69.17       70.03      5.37 o 
  -1  12   7        8.15       13.71      2.79 o 
   0  12   7      216.24      186.63      6.95 o 
   1  12   7      712.62      626.93     16.72 o 
   2  12   7       51.22       56.44      5.26 o 
   3  12   7       26.78       27.91      7.98 o 
   4  12   7        1.26        1.77      4.15 o 
   5  12   7        2.43        0.00      4.15 o 
   6  12   7        0.01        6.16      5.11 o 
   7  12   7        0.03       -1.48      4.65 o 
  -7  13   7        8.81        6.65      5.11 o 
  -6  13   7        0.63       -3.76      3.76 o 
  -5  13   7        0.36       -3.76      3.76 o 
  -4  13   7       22.47       19.83      7.98 o 
  -3  13   7      142.92      133.97      7.39 o 
  -2  13   7        0.76        0.27      2.74 o 
  -1  13   7      454.38      394.05     11.76 o 
   0  13   7        0.12       -1.90      2.26 o 
   1  13   7      434.37      390.53     15.92 o 
   2  13   7      142.45      136.14      7.60 o 
   3  13   7      104.42       97.62      6.82 o 
   4  13   7       15.90       36.25      6.67 o 
   5  13   7        1.20       -1.92      5.32 o 
   6  13   7        0.07        0.00      4.42 o 
   7  13   7       29.38       39.06      7.34 o 
  -7  14   7        0.75        3.99      7.98 o 
  -6  14   7       12.79        9.30      4.70 o 
  -5  14   7        0.01        4.65      3.76 o 
  -4  14   7        2.79       12.63      4.70 o 
  -3  14   7      468.87      401.81     14.31 o 
  -2  14   7        0.89        7.98      3.76 o 
  -1  14   7       31.64       32.35      3.61 o 
   0  14   7      181.46      155.50      7.67 o 
   1  14   7      231.06      225.25      9.92 o 
   2  14   7        3.04        6.65      3.27 o 
   3  14   7        0.61        1.42      4.05 o 
   4  14   7       31.93       36.49      8.29 o 
   5  14   7        0.01       -1.74      3.52 o 
   6  14   7        0.34        3.45      3.68 o 
  -6  15   7        4.75        5.98      4.70 o 
  -5  15   7       16.66       17.94      5.64 o 
  -4  15   7        0.54        9.60      4.15 o 
  -3  15   7       21.22       18.67      5.03 o 
  -2  15   7        0.25        2.22      3.07 o 
  -1  15   7        1.05        0.09      2.30 o 
   0  15   7        2.33        1.02      2.43 o 
   1  15   7       18.95       19.73      4.75 o 
   2  15   7       86.37       85.12      6.62 o 
   3  15   7        0.08       -2.88      2.88 o 
   4  15   7        1.39        2.35      3.52 o 
   5  15   7        0.29       -3.04      3.04 o 
   6  15   7        0.67        3.90      4.30 o 
  -6  16   7        0.19        7.49      5.32 o 
  -5  16   7        1.42       -3.76      3.76 o 
  -4  16   7       37.12       35.37      9.97 o 
  -3  16   7       22.40       33.01      4.60 o 
  -2  16   7      151.36      127.50      9.42 o 
  -1  16   7       80.65       80.70      5.46 o 
   0  16   7      171.58      168.27      7.08 o 
   1  16   7        1.06        0.89      3.07 o 
   2  16   7      107.89      123.14      7.91 o 
   3  16   7       20.10       17.76      7.09 o 
   4  16   7       10.60       14.87      4.30 o 
   5  16   7       12.49       11.86      6.06 o 
  -5  17   7       25.12       28.45      6.06 o 
  -4  17   7        4.93       12.08      5.98 o 
  -3  17   7      148.90      149.97      8.37 o 
  -2  17   7       94.91       93.11      7.14 o 
  -1  17   7        0.56        0.15      2.53 o 
   0  17   7        0.94       -2.15      2.43 o 
   1  17   7      127.26      144.51      8.37 o 
   2  17   7       29.63       45.95      5.59 o 
   3  17   7       32.49       47.69      7.95 o 
   4  17   7        0.84       -0.66      4.70 o 
   5  17   7        4.05        0.85      5.11 o 
  -4  18   7        0.30        9.97      4.70 o 
  -3  18   7       21.40       19.61      4.82 o 
  -2  18   7        1.93       -0.50      3.40 o 
  -1  18   7        5.84        3.77      2.94 o 
   0  18   7       33.65       37.28      4.28 o 
   1  18   7       24.78       18.10      6.06 o 
   2  18   7        1.45        0.89      4.15 o 
   3  18   7        0.88       -2.90      5.11 o 
   4  18   7        4.63       11.30      5.64 o 
  -3  19   7        8.79        8.13      4.05 o 
  -2  19   7       12.56        3.63      5.11 o 
  -1  19   7       32.27       39.30      6.38 o 
   0  19   7       16.54       22.60      6.06 o 
   1  19   7        3.06        8.46      5.11 o 
   2  19   7       42.13       52.45     11.30 o 
   3  19   7       12.20       18.99      6.38 o 
  -2  20   7        0.01       -1.60      4.42 o 
  -1  20   7       38.14       40.90      7.00 o 
   0  20   7       10.22        9.61      6.06 o 
   1  20   7       10.97        7.05      6.06 o 
  -8   0   8       64.98       84.52      9.30 o 
  -6   0   8       33.55       43.57      6.65 o 
  -4   0   8       38.64       49.97      5.11 o 
  -2   0   8       33.49       27.39      3.76 o 
   0   0   8       60.94       58.98      4.30 o 
   2   0   8      263.63      296.98     13.06 o 
   4   0   8      967.67      923.77     43.86 o 
   6   0   8        1.39       10.63      5.32 o 
   8   0   8        0.67       -2.66      3.19 o 
  -9   1   8        1.58        3.59      3.34 o 
  -8   1   8        7.05        8.21      3.03 o 
  -7   1   8        9.64        8.79      2.94 o 
  -6   1   8        0.40       -1.14      2.26 o 
  -5   1   8        0.17        2.85      2.26 o 
  -4   1   8        5.21        7.89      2.11 o 
  -3   1   8        8.07        9.13      2.11 o 
  -2   1   8      270.24      264.36      9.40 o 
  -1   1   8      213.92      192.98      5.68 o 
   0   1   8      204.76      192.14      5.81 o 
   1   1   8      587.43      579.66     17.06 o 
   2   1   8      102.70      107.16      5.59 o 
   3   1   8      238.63      257.47      9.65 o 
   4   1   8       17.29       20.22      4.05 o 
   5   1   8      139.48      119.26      8.46 o 
   6   1   8      148.49      148.91      9.40 o 
   7   1   8        0.22       -3.99      4.39 o 
   8   1   8        4.58        7.36      3.52 o 
  -9   2   8        0.01        1.06      4.42 o 
  -8   2   8       63.50       69.20      5.39 o 
  -7   2   8       39.02       46.03      4.28 o 
  -6   2   8       13.48       11.89      2.94 o 
  -5   2   8        1.02       26.76      7.10 o 
  -4   2   8      190.52      183.38      6.60 o 
  -3   2   8       12.33        6.03      2.11 o 
  -2   2   8      413.62      466.04     25.90 o 
  -1   2   8      603.09      603.39     13.53 o 
   0   2   8      274.62      258.64      7.10 o 
   1   2   8      286.05      293.80     10.35 o 
   2   2   8        8.10        8.73      2.26 o 
   3   2   8       71.70       78.42      5.26 o 
   4   2   8     2022.07     2003.95     53.24 o 
   5   2   8      502.45      473.56     16.01 o 
   6   2   8      159.01      186.39      8.16 o 
   7   2   8        0.08       -2.30      2.30 o 
   8   2   8        3.28       -0.89      3.07 o 
  -9   3   8        9.41        3.50      5.11 o 
  -8   3   8       63.14       78.40      6.82 o 
  -7   3   8        0.00        3.27      3.52 o 
  -6   3   8        1.55        3.17      2.43 o 
  -5   3   8       28.23       23.11      3.11 o 
  -4   3   8       19.02       30.17      3.84 o 
  -3   3   8       72.12       67.81      4.13 o 
  -2   3   8       19.56       25.78      4.22 o 
  -1   3   8       30.91       33.69      2.57 o 
   0   3   8      502.39      475.42     14.82 o 
   1   3   8       20.45       26.92      2.69 o 
   2   3   8       47.08       45.72      3.22 o 
   3   3   8       71.78       96.79      5.85 o 
   4   3   8      638.94      622.05     19.10 o 
   5   3   8       23.51       20.56      5.49 o 
   6   3   8        1.97        8.95      4.71 o 
   7   3   8        0.32        0.00      2.74 o 
   8   3   8        1.58        2.22      3.07 o 
  -8   4   8       41.93       55.16      6.14 o 
  -7   4   8       98.31       89.27      6.62 o 
  -6   4   8       12.40       21.19      3.84 o 
  -5   4   8       38.39       42.68      3.71 o 
  -4   4   8        4.39        2.94      2.26 o 
  -3   4   8        0.84        3.61      2.26 o 
  -2   4   8       64.71       98.82      6.33 o 
  -1   4   8        0.25        1.46      1.56 o 
   0   4   8       12.01       13.18      2.11 o 
   1   4   8        4.22        1.03      1.74 o 
   2   4   8      226.56      231.66      9.14 o 
   3   4   8      741.94      694.87     20.34 o 
   4   4   8      207.18      194.46      9.18 o 
   5   4   8        0.07        3.42      2.88 o 
   6   4   8       68.09      111.81      5.84 o 
   7   4   8        8.50       15.48      3.84 o 
   8   4   8       24.09       28.62      4.30 o 
  -8   5   8       24.24       26.26      5.25 o 
  -7   5   8      110.78       95.97      9.33 o 
  -6   5   8        5.30        0.73      3.04 o 
  -5   5   8       35.85       42.70      4.48 o 
  -4   5   8       65.26       67.63      5.37 o 
  -3   5   8       75.39       71.43     12.63 o 
  -2   5   8       54.95       68.45      3.90 o 
  -1   5   8      187.06      163.68      5.79 o 
   0   5   8       89.35       76.02      4.03 o 
   1   5   8        4.17        5.98      1.99 o 
   2   5   8        2.30        3.17      2.04 o 
   3   5   8      442.35      429.26     13.97 o 
   4   5   8        9.33       12.82      3.27 o 
   5   5   8       20.67       30.94      3.71 o 
   6   5   8        3.43       11.61      3.55 o 
   7   5   8       17.46       27.59      3.71 o 
   8   5   8       19.30       24.37      4.48 o 
  -8   6   8        2.19        4.65      4.70 o 
  -7   6   8       41.61       38.29      6.06 o 
  -6   6   8        0.02        0.66      5.98 o 
  -5   6   8        5.08       21.11      4.42 o 
  -4   6   8       44.67       40.87      5.11 o 
  -3   6   8        1.55        2.09      3.99 o 
  -2   6   8      406.83      393.61     13.05 o 
  -1   6   8      158.52      144.47      6.91 o 
   0   6   8      360.23      348.48      9.72 o 
   1   6   8      164.18      147.90      5.39 o 
   2   6   8        3.97        6.16      2.49 o 
   3   6   8        6.57        5.11      3.81 o 
   4   6   8       17.10       11.39      3.27 o 
   5   6   8      164.08      151.46      6.03 o 
   6   6   8       52.72       50.98      4.13 o 
   7   6   8        0.07       -1.40      2.79 o 
   8   6   8        4.36        1.14      4.22 o 
  -8   7   8        7.21       10.88      5.11 o 
  -7   7   8       62.66       61.07      7.52 o 
  -6   7   8       28.13       26.25      5.64 o 
  -5   7   8        3.62        3.16      5.98 o 
  -4   7   8       22.37       24.00      4.70 o 
  -3   7   8      123.81      125.11      7.95 o 
  -2   7   8      104.55      107.73      5.85 o 
  -1   7   8       47.77       61.71      4.60 o 
   0   7   8       13.92       11.30      2.74 o 
   1   7   8       65.44       54.84      4.60 o 
   2   7   8        1.33        2.22      2.30 o 
   3   7   8      104.56      107.54      6.04 o 
   4   7   8      135.53      124.86      6.54 o 
   5   7   8        2.37       -1.91      1.91 o 
   6   7   8       27.29       33.58      3.71 o 
   7   7   8        1.54        5.67      3.03 o 
   8   7   8        0.00       -2.30      2.86 o 
  -8   8   8        0.04        1.06      4.42 o 
  -7   8   8       14.42       13.53      5.11 o 
  -6   8   8       11.70        6.20      4.15 o 
  -5   8   8       49.02       54.00      6.65 o 
  -4   8   8        9.78       13.14      4.15 o 
  -3   8   8        8.59       11.96      5.98 o 
  -2   8   8       33.57       35.00      3.84 o 
  -1   8   8       13.12       14.62      2.66 o 
   0   8   8      474.24      484.78     15.59 o 
   1   8   8      148.99      137.41      6.62 o 
   2   8   8       26.83       35.16      5.98 o 
   3   8   8      185.37      177.75     10.21 o 
   4   8   8       19.20       10.19      4.28 o 
   5   8   8       36.17       41.83      4.21 o 
   6   8   8       15.05        9.55      2.86 o 
   7   8   8       14.37       11.53      3.19 o 
   8   8   8        0.63        4.58      3.49 o 
  -8   9   8        1.34        0.00      7.98 o 
  -7   9   8        0.71        0.00      5.32 o 
  -6   9   8       11.82       12.63      4.70 o 
  -5   9   8        6.36        8.42      4.15 o 
  -4   9   8        0.57       -1.33      4.65 o 
  -3   9   8        7.63        7.98      3.76 o 
  -2   9   8        3.54        6.91      2.74 o 
  -1   9   8       61.14       55.47      4.13 o 
   0   9   8       31.06       24.58      3.84 o 
   1   9   8       40.65       33.47      4.05 o 
   2   9   8       25.72       21.71      4.42 o 
   3   9   8      175.09      153.15      9.84 o 
   4   9   8       58.36       61.61      7.00 o 
   5   9   8        3.53       -1.99      3.42 o 
   6   9   8       13.09       15.29      5.41 o 
   7   9   8        1.79       -1.33      4.15 o 
  -7  10   8        2.63       -0.59      4.15 o 
  -6  10   8       45.79       38.73      6.58 o 
  -5  10   8       26.64       45.54      6.58 o 
  -4  10   8       16.87       15.06      4.15 o 
  -3  10   8      352.86      330.07     15.04 o 
  -2  10   8       19.34       12.97      3.07 o 
  -1  10   8       80.39       74.96      4.65 o 
   0  10   8        1.09        4.29      2.43 o 
   1  10   8      139.54      145.59      7.32 o 
   2  10   8      397.86      384.95     17.94 o 
   3  10   8        4.38       19.52      5.11 o 
   4  10   8        3.13       -0.38      3.19 o 
   5  10   8        2.36        5.32      4.42 o 
   6  10   8       11.79       26.20      6.38 o 
   7  10   8        1.32        3.99      4.42 o 
  -7  11   8        4.10        2.66      4.70 o 
  -6  11   8        2.00        5.76      4.15 o 
  -5  11   8       24.35       33.23      5.64 o 
  -4  11   8        0.35        4.65      3.76 o 
  -3  11   8      532.25      529.45     21.13 o 
  -2  11   8       66.78       63.33      5.37 o 
  -1  11   8      244.85      236.16      8.29 o 
   0  11   8      361.41      353.16     11.09 o 
   1  11   8      173.86      149.95      7.91 o 
   2  11   8       48.53       54.27      7.00 o 
   3  11   8      312.50      260.17     13.06 o 
   4  11   8       45.65       33.70      6.06 o 
   5  11   8       48.09       40.74      6.38 o 
   6  11   8        3.71        5.32      4.70 o 
   7  11   8       13.80       22.86      6.64 o 
  -7  12   8        1.10        3.99      4.70 o 
  -6  12   8       73.75       67.05      7.95 o 
  -5  12   8        0.15       -1.33      3.76 o 
  -4  12   8       12.36       13.96      4.70 o 
  -3  12   8      289.27      273.48     13.60 o 
  -2  12   8       12.47       18.61      4.70 o 
  -1  12   8       11.40        8.09      3.26 o 
   0  12   8       27.45       35.91      3.99 o 
   1  12   8       20.62       31.20      4.48 o 
   2  12   8      272.39      237.73     10.47 o 
   3  12   8       36.17       31.00     11.96 o 
   4  12   8        6.14        8.51      4.42 o 
   5  12   8        9.36        5.85      7.31 o 
   6  12   8        9.83        9.55     11.30 o 
  -6  13   8        0.17        3.72      7.98 o 
  -5  13   8        1.77        4.14      4.15 o 
  -4  13   8        5.69        5.46      4.65 o 
  -3  13   8      111.79      116.49      9.40 o 
  -2  13   8       10.81       18.79      4.05 o 
  -1  13   8        5.25        2.49      4.43 o 
   0  13   8       23.08       27.80      3.61 o 
   1  13   8      391.10      371.95     13.77 o 
   2  13   8        0.08        3.42      3.58 o 
   3  13   8       41.82       40.45      4.98 o 
   4  13   8       21.61       21.93      5.41 o 
   5  13   8        1.96        8.58      5.11 o 
   6  13   8       23.67       25.77      6.65 o 
  -6  14   8       46.22       36.85      7.00 o 
  -5  14   8        0.82        8.34      5.11 o 
  -4  14   8       31.72       27.87      6.06 o 
  -3  14   8       16.09        7.83      7.31 o 
  -2  14   8        1.23        0.44      3.07 o 
  -1  14   8       41.28       52.92      7.26 o 
   0  14   8       11.96       12.26      2.94 o 
   1  14   8       50.48       57.94      5.59 o 
   2  14   8      155.58      142.74      8.37 o 
   3  14   8       11.45        8.42      3.84 o 
   4  14   8        3.00        4.87      3.84 o 
   5  14   8        0.18       -2.66      3.52 o 
   6  14   8       18.30       19.52      5.08 o 
  -5  15   8        0.09       13.65      5.11 o 
  -4  15   8        0.08        2.66      4.15 o 
  -3  15   8       21.55       13.17      8.64 o 
  -2  15   8        0.63        4.35      5.24 o 
  -1  15   8        0.78        0.45      4.18 o 
   0  15   8       16.92       21.39      3.61 o 
   1  15   8       26.09       34.14      4.82 o 
   2  15   8       36.23       53.23      5.85 o 
   3  15   8       10.61       13.96      4.30 o 
   4  15   8        4.95        4.87      3.84 o 
   5  15   8       30.21       41.37      6.04 o 
  -5  16   8       31.56       22.70      6.06 o 
  -4  16   8       21.86       23.72      6.65 o 
  -3  16   8        3.54        1.99      3.76 o 
  -2  16   8        4.64        1.14      3.27 o 
  -1  16   8       58.50       50.54      5.63 o 
   0  16   8       62.04       63.66      5.12 o 
   1  16   8       64.07       59.96      5.99 o 
   2  16   8       66.22       87.82      7.14 o 
   3  16   8        1.97        3.54      4.18 o 
   4  16   8        7.47       16.61      4.82 o 
   5  16   8        4.92       -0.70      4.05 o 
  -4  17   8        5.46        6.65      4.70 o 
  -3  17   8       38.55       36.33      6.58 o 
  -2  17   8        2.73        8.55      3.68 o 
  -1  17   8        8.64        5.98      3.40 o 
   0  17   8        0.82       -2.85      3.27 o 
   1  17   8      126.91      137.21      8.87 o 
   2  17   8        4.25       13.45      4.05 o 
   3  17   8        9.61       17.81      4.82 o 
   4  17   8        0.71        7.09      5.41 o 
  -3  18   8       13.79       15.95      5.64 o 
  -2  18   8        0.94        1.99      3.92 o 
  -1  18   8      122.41      123.84      8.16 o 
   0  18   8        0.07        1.83      3.68 o 
   1  18   8       16.37       25.82      6.76 o 
   2  18   8       80.08       80.34      9.97 o 
   3  18   8        1.77        1.81      5.11 o 
  -2  19   8        0.01        7.43      4.05 o 
  -1  19   8        0.50        1.52      3.27 o 
   0  19   8        5.65        0.00      5.32 o 
   1  19   8       53.12       68.26      8.89 o 
   2  19   8       11.43       11.35      6.06 o 
  -7   0   9        0.17       -0.17      3.42 o 
  -5   0   9        0.80        5.51      3.19 o 
  -1   0   9        0.41        1.33      2.82 o 
   1   0   9       30.97       27.63      7.31 o 
   3   0   9      519.47      539.64     27.91 o 
   5   0   9       69.41      102.35     11.96 o 
   7   0   9        0.59        0.00      5.32 o 
  -8   1   9       22.10        9.59      3.34 o 
  -7   1   9        9.05        9.12      3.59 o 
  -6   1   9        0.00       -0.26      2.33 o 
  -5   1   9        2.93        0.66      2.26 o 
  -4   1   9       63.51       58.51      5.56 o 
  -3   1   9      268.15      259.34      8.42 o 
  -2   1   9      145.22      135.30      5.62 o 
  -1   1   9       30.72       33.52      2.82 o 
   0   1   9       55.04       52.41      3.29 o 
   1   1   9       69.02       72.77      4.60 o 
   2   1   9       45.84       64.03      4.82 o 
   3   1   9      241.62      217.33      8.87 o 
   4   1   9      313.27      305.36     17.28 o 
   5   1   9        6.84       23.43      4.70 o 
   6   1   9        3.68        7.53      4.15 o 
   7   1   9        6.68        9.30      4.70 o 
   8   1   9       12.14       10.51      5.11 o 
  -8   2   9       10.28        9.51      6.32 o 
  -7   2   9        4.07        1.33      5.01 o 
  -6   2   9        2.72        7.14      2.79 o 
  -5   2   9        2.45        7.46      2.43 o 
  -4   2   9        1.24        3.42      2.85 o 
  -3   2   9      167.46      174.76      6.46 o 
  -2   2   9        1.88        2.84      2.11 o 
  -1   2   9       85.80       86.96      4.55 o 
   0   2   9        3.77        2.95      2.11 o 
   1   2   9      176.40      164.66      7.14 o 
   2   2   9      356.82      342.76     11.96 o 
   3   2   9       18.93       26.01      5.15 o 
   4   2   9        5.75       11.08      3.07 o 
   5   2   9        5.35       34.48     13.29 o 
   6   2   9       23.87       21.72      5.11 o 
   7   2   9       14.61       24.63      5.11 o 
   8   2   9        6.79       13.96      5.64 o 
  -8   3   9       23.28       16.16      6.00 o 
  -7   3   9       43.06       31.01      5.08 o 
  -6   3   9        2.48        1.71      3.27 o 
  -5   3   9       11.56        4.49      2.16 o 
  -4   3   9       16.89       12.05      3.84 o 
  -3   3   9      296.12      279.46      8.75 o 
  -2   3   9       19.86       21.33      3.11 o 
  -1   3   9      143.32      145.22     11.80 o 
   0   3   9      183.11      169.55      7.39 o 
   1   3   9        1.54        1.42      2.11 o 
   2   3   9      141.99      149.47      6.82 o 
   3   3   9      102.75       93.12      7.50 o 
   4   3   9        0.85        1.56      2.88 o 
   5   3   9       89.10      128.02     12.75 o 
   6   3   9        0.03        1.23      3.27 o 
   7   3   9        0.04       -1.33      3.76 o 
   8   3   9        2.64        0.00      5.32 o 
  -8   4   9       21.63       14.71      4.68 o 
  -7   4   9        0.67        3.58      3.52 o 
  -6   4   9        0.11       -1.81      3.04 o 
  -5   4   9        0.03       -2.30      2.49 o 
  -4   4   9       27.74       25.55      4.05 o 
  -3   4   9        0.51       12.03      4.99 o 
  -2   4   9      243.53      227.63     15.12 o 
  -1   4   9        1.24        1.99      1.99 o 
   0   4   9       95.38      114.40      5.76 o 
   1   4   9       49.65       59.48      4.60 o 
   2   4   9      232.69      225.98      9.14 o 
   3   4   9       46.95       54.88      4.82 o 
   4   4   9      303.88      273.36     10.88 o 
   5   4   9       26.59       51.43      5.74 o 
   6   4   9       69.80       80.41     10.81 o 
   7   4   9        8.69        7.31      3.76 o 
   8   4   9        0.13        7.98      4.70 o 
  -8   5   9       78.15       58.88      6.62 o 
  -7   5   9       10.49       11.88      4.05 o 
  -6   5   9        0.74        3.27      3.52 o 
  -5   5   9        6.93        2.22      3.07 o 
  -4   5   9       85.99       78.48      6.04 o 
  -3   5   9        0.01        0.66      2.82 o 
  -2   5   9       85.33       89.32      7.00 o 
  -1   5   9       51.41       51.53      3.61 o 
   0   5   9       17.84       14.83      2.66 o 
   1   5   9      292.38      286.10      8.88 o 
   2   5   9       49.57       64.80      6.58 o 
   3   5   9        1.11       -0.24      2.49 o 
   4   5   9       22.68       32.04      4.48 o 
   5   5   9        2.08        0.76      2.88 o 
   6   5   9       16.40       20.45      4.30 o 
   7   5   9        2.74        2.16      3.40 o 
  -8   6   9       25.80       20.76      6.06 o 
  -7   6   9       45.32       38.45      6.58 o 
  -6   6   9        1.87        3.25      4.15 o 
  -5   6   9        0.73       -3.32      4.65 o 
  -4   6   9        2.41        0.00      2.82 o 
  -3   6   9       37.71       51.55      6.06 o 
  -2   6   9       47.92       65.24      6.58 o 
  -1   6   9        0.40        1.33      2.30 o 
   0   6   9        0.61        0.89      2.92 o 
   1   6   9        1.86        3.02      2.49 o 
   2   6   9      127.89      126.69      6.82 o 
   3   6   9       20.68       31.78      7.31 o 
   4   6   9      233.37      205.91      9.14 o 
   5   6   9        4.06       11.45      3.52 o 
   6   6   9        0.24        3.51      3.27 o 
   7   6   9       22.47       33.87      4.13 o 
  -8   7   9       19.49       15.95      9.30 o 
  -7   7   9       64.56       55.12      7.34 o 
  -6   7   9        4.00       25.83     12.63 o 
  -5   7   9       86.42       98.02     12.63 o 
  -4   7   9       61.73       77.18      7.52 o 
  -3   7   9       87.51       99.35      7.95 o 
  -2   7   9      228.29      231.66     11.72 o 
  -1   7   9       21.14       24.59      3.84 o 
   0   7   9        2.78        0.89      2.30 o 
   1   7   9      225.96      189.70      8.16 o 
   2   7   9        8.92        9.30      4.15 o 
   3   7   9      225.38      180.48     10.78 o 
   4   7   9        3.01       -1.33      2.49 o 
   5   7   9       27.02       20.25      5.25 o 
   6   7   9       27.83       32.53      4.68 o 
   7   7   9        0.57        0.85      3.21 o 
  -7   8   9       44.69       59.20      7.95 o 
  -6   8   9        0.40       -2.81      4.15 o 
  -5   8   9        2.36        2.66      3.76 o 
  -4   8   9      145.14      136.93     10.63 o 
  -3   8   9      105.95      147.01     16.61 o 
  -2   8   9       13.30        9.97      3.76 o 
  -1   8   9      311.90      319.14     11.75 o 
   0   8   9       54.64       58.07      5.42 o 
   1   8   9       12.55       15.95      3.52 o 
   2   8   9        0.41        4.87      4.15 o 
   3   8   9        0.93        1.33      5.32 o 
   4   8   9      106.14       96.82      8.89 o 
   5   8   9        5.19       15.47      5.11 o 
   6   8   9       25.77       37.44      7.00 o 
   7   8   9        0.03        0.85      5.11 o 
  -7   9   9        0.04        3.38      5.11 o 
  -6   9   9        0.00       -3.76      3.76 o 
  -5   9   9        3.96       10.63      9.30 o 
  -4   9   9       20.80       11.96      4.70 o 
  -3   9   9       55.48       53.91      6.58 o 
  -2   9   9       83.02       64.53      6.58 o 
  -1   9   9       15.01       11.66      4.77 o 
   0   9   9      262.92      228.36      9.44 o 
   1   9   9        0.25        1.99      3.76 o 
   2   9   9       50.71       56.41      7.00 o 
   3   9   9       14.49       20.34      5.11 o 
   4   9   9       67.34       55.80      7.00 o 
   5   9   9       19.66       38.53      6.38 o 
   6   9   9       26.02       29.98      6.38 o 
   7   9   9        4.08        3.87      5.11 o 
  -7  10   9        8.47        5.44      5.11 o 
  -6  10   9        4.39       -2.66      4.15 o 
  -5  10   9       41.34       47.11      7.00 o 
  -4  10   9        0.79       -3.76      3.76 o 
  -3  10   9       69.29       79.52      7.95 o 
  -2  10   9        0.65        3.99      3.99 o 
  -1  10   9      304.88      281.34     10.98 o 
   0  10   9        1.03        1.53      2.43 o 
   1  10   9       97.22       67.50     11.30 o 
   2  10   9      146.84      128.96     13.29 o 
   3  10   9       88.58       85.49     13.29 o 
   4  10   9       51.01       54.50      7.00 o 
   5  10   9        1.86        7.85      5.11 o 
   6  10   9        0.00        0.59      4.15 o 
  -7  11   9        4.79       -6.65      6.65 o 
  -6  11   9        1.18        8.86     10.63 o 
  -5  11   9       92.65       93.94      9.40 o 
  -4  11   9       80.61       99.01     14.62 o 
  -3  11   9        2.25       -2.66      3.76 o 
  -2  11   9       21.08       36.66      4.60 o 
  -1  11   9       74.55       69.56      6.06 o 
   0  11   9        3.95       -1.57      2.69 o 
   1  11   9       19.23       23.18      4.30 o 
   2  11   9        3.49        6.11      5.98 o 
   3  11   9        5.12        8.42      4.15 o 
   4  11   9       36.58       41.97      7.00 o 
   5  11   9        1.47        5.98      4.70 o 
   6  11   9       16.34        9.30      5.41 o 
  -6  12   9        0.03       -3.32      4.70 o 
  -5  12   9      137.82      136.10     10.78 o 
  -4  12   9        0.26        3.32      4.70 o 
  -3  12   9       64.92       61.35      7.00 o 
  -2  12   9       20.01       23.02      4.49 o 
  -1  12   9      138.97      140.78      7.91 o 
   0  12   9       11.34       18.74      3.46 o 
   1  12   9       21.25       20.95      4.05 o 
   2  12   9       15.25       15.23      7.98 o 
   3  12   9       18.73       19.94      5.64 o 
   4  12   9        8.42       15.23      5.11 o 
   5  12   9        7.65        2.78      9.30 o 
   6  12   9        0.23       -1.09      5.11 o 
  -6  13   9        4.39        7.98      5.64 o 
  -5  13   9       27.22       29.59      6.58 o 
  -4  13   9        2.88        2.66      4.15 o 
  -3  13   9       45.31       29.10      6.06 o 
  -2  13   9       83.53       78.50      6.14 o 
  -1  13   9      187.49      181.46      8.68 o 
   0  13   9        0.72       -0.07      2.79 o 
   1  13   9       40.90       45.02      5.37 o 
   2  13   9        0.01        0.95      3.27 o 
   3  13   9        0.00       -1.52      3.80 o 
   4  13   9        4.72        3.32      4.70 o 
   5  13   9       18.76       35.73      7.00 o 
  -5  14   9       75.42       55.83      7.95 o 
  -4  14   9        5.19        5.98      4.70 o 
  -3  14   9       10.74        9.97      4.70 o 
  -2  14   9        0.00       -2.74      2.74 o 
  -1  14   9      240.12      230.88     10.21 o 
   0  14   9        2.21        7.38      2.94 o 
   1  14   9        0.05       -0.47      3.27 o 
   2  14   9       49.64       61.22      6.04 o 
   3  14   9        0.35       -3.27      3.27 o 
   4  14   9        0.00        0.00      3.68 o 
   5  14   9       24.07       31.83      5.59 o 
  -5  15   9        1.18       -1.33      4.70 o 
  -4  15   9        0.56        3.99      4.70 o 
  -3  15   9        6.63        5.32      4.70 o 
  -2  15   9       45.48       54.80      5.85 o 
  -1  15   9       41.11       54.87      7.43 o 
   0  15   9        8.33        4.32      3.40 o 
   1  15   9        4.62       10.78      4.11 o 
   2  15   9        3.69       -0.92      3.52 o 
   3  15   9        2.16        1.33      3.84 o 
   4  15   9        0.13        0.89      3.84 o 
  -4  16   9        0.03       -3.69      4.15 o 
  -3  16   9        8.61        7.31      4.70 o 
  -2  16   9       15.98       21.98      4.82 o 
  -1  16   9        2.88        2.97      3.52 o 
   0  16   9       57.19       63.19      7.95 o 
   1  16   9       35.63       42.20      5.59 o 
   2  16   9       12.89       14.94      4.46 o 
   3  16   9        0.80       -1.98      3.68 o 
   4  16   9        3.72        5.25      4.19 o 
  -3  17   9        0.89        6.65      7.31 o 
  -2  17   9        7.73       11.55      4.30 o 
  -1  17   9       24.63       36.81      5.59 o 
   0  17   9       80.82       79.35      8.60 o 
   1  17   9        0.00        0.51      3.52 o 
   2  17   9       18.82       16.61      4.82 o 
   3  17   9        2.29       -2.66      3.40 o 
  -2  18   9        4.43        3.91      4.05 o 
  -1  18   9       16.99       16.48      4.82 o 
   0  18   9        1.47        3.38      5.11 o 
   1  18   9        8.24        2.74      7.19 o 
  -8   0  10        4.31        8.34      5.11 o 
  -6   0  10       10.00        3.99      4.15 o 
  -4   0  10      115.69      127.22      8.30 o 
  -2   0  10       34.14       31.00      5.11 o 
   0   0  10      115.26      136.50      7.95 o 
   2   0  10      841.47      797.50     38.55 o 
   4   0  10      107.22      159.50     13.29 o 
   6   0  10        1.36        2.66      5.32 o 
  -8   1  10        1.19        0.95      3.87 o 
  -7   1  10        0.07       -1.16      2.88 o 
  -6   1  10        7.12        4.59      2.89 o 
  -5   1  10        1.05       -1.33      2.49 o 
  -4   1  10       46.66       42.97      4.13 o 
  -3   1  10      234.63      234.49      8.29 o 
  -2   1  10       10.16       17.22      2.94 o 
  -1   1  10       95.68      107.63      5.07 o 
   0   1  10       15.57       20.79      2.69 o 
   1   1  10       27.77       36.27      3.53 o 
   2   1  10      335.86      359.62     12.73 o 
   3   1  10       12.73       14.92      4.15 o 
   4   1  10       22.45       27.68      5.11 o 
   5   1  10        2.77        1.33      3.76 o 
   6   1  10        3.24        1.33      3.99 o 
   7   1  10       12.26       24.06      5.64 o 
  -8   2  10        5.39        7.08      4.48 o 
  -7   2  10        1.09        3.99      3.52 o 
  -6   2  10        6.71        2.76      3.52 o 
  -5   2  10        1.26        5.81      2.79 o 
  -4   2  10       13.68       11.52      4.03 o 
  -3   2  10       28.18       31.50      3.61 o 
  -2   2  10        1.42        1.24      2.30 o 
  -1   2  10      344.06      319.54      9.76 o 
   0   2  10        2.37        0.00      1.99 o 
   1   2  10      118.59      116.62      6.37 o 
   2   2  10     2273.22     2222.07     58.34 o 
   3   2  10      519.36      510.97     16.48 o 
   4   2  10      188.03      207.14      9.33 o 
   5   2  10        0.01        0.66      3.76 o 
   6   2  10        1.79        3.32      3.76 o 
   7   2  10       15.92       31.59      6.58 o 
  -8   3  10        0.74       -0.98      4.30 o 
  -7   3  10        0.37       -3.04      3.04 o 
  -6   3  10        0.84       -2.86      3.52 o 
  -5   3  10       19.42       17.51      4.05 o 
  -4   3  10       21.99       19.85      4.99 o 
  -3   3  10       35.27       42.89      4.60 o 
  -2   3  10       84.87       78.87      4.58 o 
  -1   3  10       35.57       44.17      9.30 o 
   0   3  10        0.02       -1.99      1.99 o 
   1   3  10      233.94      228.70      9.14 o 
   2   3  10       59.18       78.08      8.85 o 
   3   3  10      308.45      284.57     10.88 o 
   4   3  10      132.24      155.51      7.91 o 
   5   3  10        0.07       -2.74      2.74 o 
   6   3  10       28.17       29.30      5.64 o 
   7   3  10       13.90        9.97      4.70 o 
  -7   4  10        8.35       14.20      4.48 o 
  -6   4  10        0.79        8.54      3.87 o 
  -5   4  10        0.28       -1.77      3.55 o 
  -4   4  10       54.22       65.27      5.85 o 
  -3   4  10       24.86       25.95      4.30 o 
  -2   4  10        3.67        9.97      3.76 o 
  -1   4  10        1.87        2.42      2.56 o 
   0   4  10      133.74      122.02      5.25 o 
   1   4  10      428.61      395.53     20.50 o 
   2   4  10       64.11       77.93      6.78 o 
   3   4  10       51.02       43.15      4.82 o 
   4   4  10       41.69       52.33      5.26 o 
   5   4  10       10.86        7.48      3.40 o 
   6   4  10       51.59       64.93      6.04 o 
   7   4  10        3.44        5.98      4.70 o 
  -7   5  10       29.55       29.62      5.59 o 
  -6   5  10       12.23       10.19      3.84 o 
  -5   5  10        0.07       -0.95      3.27 o 
  -4   5  10       55.48       60.98      7.00 o 
  -3   5  10        2.57        3.99      3.76 o 
  -2   5  10       25.17       22.67      4.70 o 
  -1   5  10       84.18       96.88     10.63 o 
   0   5  10       22.30       42.10      4.30 o 
   1   5  10       50.44       63.06      4.28 o 
   2   5  10        0.66        2.59      2.84 o 
   3   5  10       17.15       20.34      3.68 o 
   4   5  10        3.48       -1.20      2.74 o 
   5   5  10        8.40        7.77      3.52 o 
   6   5  10        4.11        5.71      3.98 o 
   7   5  10        0.01       -3.40      3.40 o 
  -7   6  10        0.01       -2.95      4.15 o 
  -6   6  10        1.19        1.33      4.15 o 
  -5   6  10       16.59       10.19      4.15 o 
  -4   6  10       89.11       94.72      7.95 o 
  -3   6  10       20.44       23.93      5.11 o 
  -2   6  10       99.39      128.85      8.64 o 
  -1   6  10      234.85      228.97      9.44 o 
   0   6  10        0.63        0.89      2.30 o 
   1   6  10        0.27        5.32      3.99 o 
   2   6  10        2.32        3.32      3.76 o 
   3   6  10       25.26       36.96      6.06 o 
   4   6  10       45.43       53.36      7.25 o 
   5   6  10       25.93       27.71      6.22 o 
   6   6  10        3.86        0.83      3.40 o 
   7   6  10       11.31       10.94      7.31 o 
  -7   7  10        3.39       -2.66      5.98 o 
  -6   7  10        1.89        1.03      4.15 o 
  -5   7  10        0.08        3.32      3.76 o 
  -4   7  10       12.03        8.64      4.70 o 
  -3   7  10       10.18        3.99      3.76 o 
  -2   7  10        2.51        5.32      3.76 o 
  -1   7  10        1.21       -0.40      2.74 o 
   0   7  10        0.04       -0.44      2.30 o 
   1   7  10      344.74      316.34     14.55 o 
   2   7  10      166.50      158.59      9.84 o 
   3   7  10      140.13      147.76     10.21 o 
   4   7  10        1.19        0.00      4.15 o 
   5   7  10        0.38        3.46      4.42 o 
   6   7  10        6.27        7.85      5.11 o 
   7   7  10       24.11       29.24     11.96 o 
  -7   8  10        5.98        9.18      5.11 o 
  -6   8  10        1.99       -2.95      4.15 o 
  -5   8  10        0.82       -4.65      4.65 o 
  -4   8  10        4.46        7.83      4.15 o 
  -3   8  10        0.13        1.99      3.76 o 
  -2   8  10      154.33      153.52      9.40 o 
  -1   8  10        2.15        2.22      3.07 o 
   0   8  10       24.40       29.66      4.30 o 
   1   8  10       74.04       68.83     11.30 o 
   2   8  10       17.86       20.10      5.11 o 
   3   8  10        2.10       -0.50      4.65 o 
   4   8  10       18.78       14.26      5.11 o 
   5   8  10       22.37       18.71      6.06 o 
   6   8  10        7.47        7.01      5.11 o 
  -7   9  10        0.14        6.65      7.98 o 
  -6   9  10        0.46        0.48      5.11 o 
  -5   9  10       33.87       34.40      6.65 o 
  -4   9  10       27.21       22.60      5.64 o 
  -3   9  10        0.50       -3.99      3.99 o 
  -2   9  10      104.26      134.30     13.29 o 
  -1   9  10       72.28       69.81      5.85 o 
   0   9  10       17.12       22.94      4.30 o 
   1   9  10       69.81       57.62      7.00 o 
   2   9  10        0.78        1.92      4.15 o 
   3   9  10        0.96       -1.77      4.15 o 
   4   9  10      123.92      144.88     10.54 o 
   5   9  10       18.13       17.83      5.41 o 
   6   9  10       76.37       92.19     19.27 o 
  -6  10  10        0.53        0.66      4.70 o 
  -5  10  10      266.62      259.28     14.55 o 
  -4  10  10        8.78       10.63      4.70 o 
  -3  10  10       82.58       68.51      7.52 o 
  -2  10  10       10.40       12.84     11.96 o 
  -1  10  10       76.07       89.30      6.62 o 
   0  10  10      176.76      168.78      8.37 o 
   1  10  10        9.00        9.97      4.70 o 
   2  10  10       30.28       23.96      5.64 o 
   3  10  10       13.35       21.27      5.64 o 
   4  10  10        0.14        1.99      5.98 o 
   5  10  10        5.46        5.80      5.11 o 
   6  10  10       15.55       23.84      7.00 o 
  -6  11  10        2.61        7.25      5.11 o 
  -5  11  10      107.93      116.18     14.62 o 
  -4  11  10        5.79       10.03      6.65 o 
  -3  11  10        6.13       13.96      4.70 o 
  -2  11  10       12.54       11.96      4.70 o 
  -1  11  10        0.33        1.77      3.07 o 
   0  11  10        0.12       -1.99      3.27 o 
   1  11  10      114.37      104.62      9.97 o 
   2  11  10       24.75       15.95      5.64 o 
   3  11  10       19.05       17.94      5.64 o 
   4  11  10       27.19       50.76      7.34 o 
   5  11  10        5.78       10.15      5.11 o 
  -5  12  10       69.44       71.67      9.30 o 
  -4  12  10        6.17        7.31      4.70 o 
  -3  12  10       13.88       22.39      5.98 o 
  -2  12  10      109.61      117.03      9.40 o 
  -1  12  10       15.48       19.61      4.62 o 
   0  12  10      188.82      165.26     10.78 o 
   1  12  10      167.41      166.05      8.68 o 
   2  12  10       15.04       15.29      5.98 o 
   3  12  10       24.57       23.69      6.06 o 
   4  12  10       11.35        8.70      5.11 o 
   5  12  10       10.68       16.71      6.38 o 
  -5  13  10       19.50       26.94      6.58 o 
  -4  13  10        0.16       -0.74      4.15 o 
  -3  13  10        3.99        0.74      5.32 o 
  -2  13  10        3.97        5.98      4.70 o 
  -1  13  10       68.86       83.79      6.91 o 
   0  13  10        6.34        3.54      4.15 o 
   1  13  10       13.72       19.49      4.60 o 
   2  13  10        0.11        2.49      3.40 o 
   3  13  10       11.21       12.08      5.11 o 
   4  13  10        3.71        5.56     11.96 o 
   5  13  10       10.31       13.18      5.41 o 
  -4  14  10        0.66        6.16      5.32 o 
  -3  14  10        0.45       -3.76      3.76 o 
  -2  14  10        2.27        3.99      4.70 o 
  -1  14  10      115.09      129.50      8.37 o 
   0  14  10       22.04       26.53      6.06 o 
   1  14  10       21.59       27.40      4.82 o 
   2  14  10        5.18        5.79      4.05 o 
   3  14  10        6.52       15.25      5.80 o 
   4  14  10        6.98       17.35      7.50 o 
  -4  15  10        3.10        5.56      5.11 o 
  -3  15  10        2.59        1.33      4.70 o 
  -2  15  10        0.16        0.74      5.32 o 
  -1  15  10       73.38       75.72      7.14 o 
   0  15  10      101.26      124.16     10.21 o 
   1  15  10        7.57        5.16      4.05 o 
   2  15  10        2.57        9.38      4.05 o 
   3  15  10        9.02       12.69      4.82 o 
  -3  16  10       20.87       15.29      5.64 o 
  -2  16  10       19.75       20.60      5.64 o 
  -1  16  10        3.40       -1.77      3.84 o 
   0  16  10       49.46       73.71      8.89 o 
   1  16  10        3.47        7.09      3.79 o 
   2  16  10        2.00        5.60      4.19 o 
  -1  17  10       69.02       91.48      9.84 o 
   0  17  10       11.51       21.93      6.58 o 
   1  17  10        7.00        7.77      4.19 o 
  -7   0  11        0.88       -2.66      7.98 o 
  -5   0  11      121.45      105.16      8.89 o 
  -3   0  11       20.61       12.55      6.65 o 
  -1   0  11       19.61       18.61      4.70 o 
   1   0  11        9.19       10.63      6.65 o 
   3   0  11       53.68       57.15      9.30 o 
   5   0  11        0.02       -2.66      5.32 o 
  -7   1  11        0.05        4.18      3.87 o 
  -6   1  11        7.27        7.26      3.68 o 
  -5   1  11       33.09       32.78      4.28 o 
  -4   1  11       14.49       13.60      4.22 o 
  -3   1  11       35.31       34.86      3.78 o 
  -2   1  11        3.29        2.28      2.26 o 
  -1   1  11        7.89        7.42      2.79 o 
   0   1  11        9.61        7.53      3.07 o 
   1   1  11      107.12      107.65      7.52 o 
   2   1  11      310.29      298.40     13.16 o 
   3   1  11        0.87       14.92      4.15 o 
   4   1  11        5.28        7.98      3.76 o 
   5   1  11        0.23        2.66      3.99 o 
   6   1  11       27.30       35.84      6.58 o 
   7   1  11       26.53       29.24      9.30 o 
  -7   2  11        0.51       -3.52      3.52 o 
  -6   2  11        0.19       -3.07      3.07 o 
  -5   2  11       26.53       35.72      4.82 o 
  -4   2  11        1.95        0.89      3.07 o 
  -3   2  11        7.02        6.94      2.94 o 
  -2   2  11       17.58       17.08      3.51 o 
  -1   2  11       35.61       38.12      3.65 o 
   0   2  11       58.01       66.98      4.99 o 
   1   2  11       54.93       54.38      6.91 o 
   2   2  11       34.14       35.85      4.60 o 
   3   2  11       15.33       26.14     10.63 o 
   4   2  11       54.44       73.47      8.64 o 
   5   2  11       18.04       16.61      4.70 o 
   6   2  11        1.22        6.65      4.70 o 
  -7   3  11        0.31        0.95      3.87 o 
  -6   3  11        9.70        5.86      4.05 o 
  -5   3  11       23.13       13.84      4.05 o 
  -4   3  11        0.18       -1.41      2.88 o 
  -3   3  11       28.45       31.14      4.60 o 
  -2   3  11        2.04       -0.13      2.74 o 
  -1   3  11        0.05       -1.14      1.93 o 
   0   3  11       25.91       31.11      3.46 o 
   1   3  11        7.93        3.56      1.95 o 
   2   3  11        0.52       -0.61      2.60 o 
   3   3  11       39.21       51.16      7.05 o 
   4   3  11        4.99       -2.22      3.07 o 
   5   3  11        3.06       -3.32      3.76 o 
   6   3  11        0.02        1.33      3.76 o 
  -7   4  11        0.48       -3.34      3.68 o 
  -6   4  11        6.49        0.04      3.68 o 
  -5   4  11        0.28       -3.07      3.07 o 
  -4   4  11       22.75       12.43      4.05 o 
  -3   4  11        4.94        6.65      5.32 o 
  -2   4  11       72.17       77.81      7.52 o 
  -1   4  11      103.51      119.25     10.63 o 
   0   4  11       44.26       47.01      4.60 o 
   1   4  11      149.63      143.14      9.40 o 
   2   4  11       50.90       65.20      5.47 o 
   3   4  11       95.99      109.79     12.41 o 
   4   4  11       32.53       56.11      5.59 o 
   5   4  11        7.95        4.49      3.40 o 
   6   4  11        0.00        7.18      7.31 o 
  -7   5  11        1.92        1.21      5.11 o 
  -6   5  11       15.96       14.85     11.30 o 
  -5   5  11        6.44       13.29      5.32 o 
  -4   5  11       76.69       70.55      7.52 o 
  -3   5  11        0.36        5.32      3.76 o 
  -2   5  11       21.30       31.59      5.64 o 
  -1   5  11       84.95       97.53     14.62 o 
   0   5  11       35.82       33.37      4.60 o 
   1   5  11        1.57       -3.99      6.65 o 
   2   5  11      217.56      205.01     11.96 o 
   3   5  11       42.02       51.27      7.00 o 
   4   5  11        7.79        6.81      3.40 o 
   5   5  11        0.68        3.37      3.52 o 
   6   5  11        0.29       -1.16      3.40 o 
  -6   6  11        2.22        1.86      4.42 o 
  -5   6  11        6.08        7.98      4.70 o 
  -4   6  11        2.65        1.48      4.15 o 
  -3   6  11        1.11        1.99      3.76 o 
  -2   6  11       13.14       14.62      4.70 o 
  -1   6  11        1.28        6.65      3.76 o 
   0   6  11       66.41       77.24      5.85 o 
   1   6  11      135.13      141.62      9.84 o 
   2   6  11       29.76       31.24      7.98 o 
   3   6  11        1.94       11.30      7.31 o 
   4   6  11       34.45       39.13      7.00 o 
   5   6  11        8.52        9.67      5.11 o 
   6   6  11        3.56       45.25     16.61 o 
  -6   7  11       43.27       31.40      9.97 o 
  -5   7  11        2.63        5.05      4.42 o 
  -4   7  11       59.93       56.33      7.52 o 
  -3   7  11       61.39       69.79      7.52 o 
  -2   7  11        9.17       13.29      5.32 o 
  -1   7  11       67.51       64.00      7.00 o 
   0   7  11       12.19       22.80      6.94 o 
   1   7  11       41.89       32.12      5.64 o 
   2   7  11       15.33       18.93      5.11 o 
   3   7  11       27.62       35.54      6.58 o 
   4   7  11       44.60       59.08      7.95 o 
   5   7  11       16.68       19.03      7.98 o 
   6   7  11        1.48       11.96      9.30 o 
  -6   8  11       10.99       14.52      6.06 o 
  -5   8  11       64.45       73.77     11.96 o 
  -4   8  11        5.57       15.95      7.31 o 
  -3   8  11      104.67      106.40      9.40 o 
  -2   8  11       66.51       72.98      9.30 o 
  -1   8  11        0.04        2.66      3.76 o 
   0   8  11        0.07       -0.89      3.07 o 
   1   8  11        2.92        3.99      9.30 o 
   2   8  11       35.80       40.81      6.58 o 
   3   8  11        0.00        5.91      4.15 o 
   4   8  11       30.33       58.67      7.95 o 
   5   8  11        9.54       13.60      6.06 o 
   6   8  11       35.18       67.79     14.62 o 
  -6   9  11        2.08       -2.66      6.65 o 
  -5   9  11       10.17       13.96      5.64 o 
  -4   9  11       12.01       10.63      4.70 o 
  -3   9  11        7.19       15.29      4.70 o 
  -2   9  11       17.73        5.91      6.65 o 
  -1   9  11        1.90        3.40      5.32 o 
   0   9  11        1.46        8.79      3.52 o 
   1   9  11        9.81       11.96      4.70 o 
   2   9  11       11.39       12.93      5.11 o 
   3   9  11        0.63        2.36      4.15 o 
   4   9  11        5.28        5.44      5.98 o 
   5   9  11        3.63        1.33      5.32 o 
  -5  10  11        4.61        6.77      5.11 o 
  -4  10  11       32.48       28.62      6.65 o 
  -3  10  11       48.77       49.62      7.00 o 
  -2  10  11        8.24        8.94      5.11 o 
  -1  10  11       20.49       22.66      6.65 o 
   0  10  11       59.45       64.53      7.52 o 
   1  10  11       49.13       60.29      7.52 o 
   2  10  11       98.22       98.15      8.89 o 
   3  10  11        3.24        6.65      7.98 o 
   4  10  11        7.77       10.85      5.41 o 
   5  10  11        0.41        2.18      5.32 o 
  -5  11  11        0.31        2.66      5.64 o 
  -4  11  11        0.45       -0.44      4.15 o 
  -3  11  11       52.54       60.29      7.52 o 
  -2  11  11        1.95        5.32      4.70 o 
  -1  11  11       10.09        9.97      4.70 o 
   0  11  11        9.71       13.96      5.64 o 
   1  11  11        0.76        2.66      4.70 o 
   2  11  11        8.11        7.31      4.70 o 
   3  11  11        3.25        9.06      5.11 o 
   4  11  11        3.15        0.66      4.70 o 
  -5  12  11        6.03       -6.65      6.65 o 
  -4  12  11        0.66        0.00      4.70 o 
  -3  12  11       36.15       41.97      7.00 o 
  -2  12  11        0.00       -3.76      3.76 o 
  -1  12  11        7.25       12.08      5.98 o 
   0  12  11        9.33        5.98      4.70 o 
   1  12  11       15.30       11.96      5.41 o 
   2  12  11        8.67        5.92      7.98 o 
   3  12  11        7.42        6.65      5.11 o 
   4  12  11        6.25        5.32      5.64 o 
  -4  13  11        5.59        3.99      4.70 o 
  -3  13  11       39.01       41.93      7.00 o 
  -2  13  11        2.14        4.65      4.70 o 
  -1  13  11       11.55       20.60      5.64 o 
   0  13  11        3.86       11.85      5.41 o 
   1  13  11        3.87        5.92      5.11 o 
   2  13  11        0.43        1.33      3.52 o 
   3  13  11        0.06        7.98      5.64 o 
  -3  14  11       45.45       41.59      7.52 o 
  -2  14  11        4.59       10.39      5.11 o 
  -1  14  11        0.07        1.33      4.70 o 
   0  14  11       18.71       19.56      6.38 o 
   1  14  11        0.21       -0.66      4.70 o 
   2  14  11        0.09       -0.08      4.05 o 
   3  14  11       14.13       16.35      6.17 o 
  -2  15  11        4.44       11.30      5.64 o 
  -1  15  11        4.98       22.60      7.98 o 
   0  15  11        3.83        3.38      5.11 o 
   1  15  11       12.00       17.28      6.38 o 
   2  15  11        2.60        4.30      4.05 o 
  -6   0  12       29.79       27.91     10.63 o 
  -4   0  12       13.91        7.31      7.31 o 
  -2   0  12        0.05       -1.99      3.76 o 
   0   0  12     1358.19     1397.16     57.15 o 
   2   0  12        4.79        0.00      5.32 o 
   4   0  12       16.41       19.94      7.98 o 
   6   0  12        5.85        3.99      6.65 o 
  -6   1  12        0.00       -0.31      3.52 o 
  -5   1  12       73.46       72.22      6.82 o 
  -4   1  12        7.25        1.33      3.27 o 
  -3   1  12        2.17       -2.33      2.33 o 
  -2   1  12        6.92       10.12      2.94 o 
  -1   1  12        6.33        5.54      2.94 o 
   0   1  12      242.44      253.59     10.21 o 
   1   1  12        0.71        1.99      3.76 o 
   2   1  12      127.45      135.27      8.89 o 
   3   1  12        4.62        8.27      4.15 o 
   4   1  12        0.74        1.33      5.32 o 
   5   1  12        6.23       15.29      5.64 o 
   6   1  12        1.09       -2.66      4.70 o 
  -6   2  12       17.64        8.60      4.87 o 
  -5   2  12        1.79       -1.23      3.27 o 
  -4   2  12        1.04        2.04      3.52 o 
  -3   2  12       55.05       51.52      7.59 o 
  -2   2  12        3.99        2.18      3.27 o 
  -1   2  12        1.06       -2.42      2.49 o 
   0   2  12      507.07      499.03     16.08 o 
   1   2  12      130.14      133.90      8.89 o 
   2   2  12       23.89       46.59     11.96 o 
   3   2  12       19.43       20.10      4.70 o 
   4   2  12       12.17       15.29      4.70 o 
   5   2  12       18.00       27.31      6.06 o 
   6   2  12        1.57       -2.13     10.63 o 
  -6   3  12       12.88        7.73      4.30 o 
  -5   3  12        1.64        1.33      3.68 o 
  -4   3  12       13.48       14.62      4.30 o 
  -3   3  12       18.69       17.03      4.30 o 
  -2   3  12       34.51       33.44      5.64 o 
  -1   3  12      141.85      139.28      9.40 o 
   0   3  12       17.83       21.27      5.11 o 
   1   3  12      209.72      217.81      9.33 o 
   2   3  12      101.26      113.29      6.82 o 
   3   3  12       10.67       13.40      4.10 o 
   4   3  12       26.58       34.86      8.64 o 
   5   3  12        0.16       -3.32      3.42 o 
   6   3  12        1.55        1.33      6.65 o 
  -6   4  12       13.60       11.96      4.68 o 
  -5   4  12        8.23       10.32      4.05 o 
  -4   4  12        0.12       -0.15      4.15 o 
  -3   4  12       71.14       84.61     11.30 o 
  -2   4  12        7.41       -0.66      4.65 o 
  -1   4  12       12.79       22.60      5.64 o 
   0   4  12       81.26       92.88      9.30 o 
   1   4  12      241.63      224.74     12.66 o 
   2   4  12        1.10        0.66      4.65 o 
   3   4  12        3.13        0.30      4.15 o 
   4   4  12       14.25       14.51      6.61 o 
   5   4  12        6.65        3.41      3.68 o 
  -6   5  12       17.16       13.29      7.98 o 
  -5   5  12       10.04        4.65      4.70 o 
  -4   5  12       16.32       25.85      6.06 o 
  -3   5  12       49.32       56.62      7.52 o 
  -2   5  12       13.75       27.11      7.31 o 
  -1   5  12       28.59       41.91      9.30 o 
   0   5  12        1.14       -1.99      3.76 o 
   1   5  12       11.45       14.50      5.11 o 
   2   5  12       10.53       10.63      5.11 o 
   3   5  12       14.96       13.29      7.98 o 
   4   5  12        0.00        4.59      5.11 o 
   5   5  12        2.02        0.00      4.15 o 
  -6   6  12       11.55       16.67      6.06 o 
  -5   6  12        0.02       -2.51      4.15 o 
  -4   6  12       33.92       29.24      6.58 o 
  -3   6  12        8.58        6.65      4.70 o 
  -2   6  12        1.90       -0.66      3.76 o 
  -1   6  12      143.38      144.49      9.84 o 
   0   6  12       31.61       24.78      5.98 o 
   1   6  12        7.34       -1.33      5.32 o 
   2   6  12        0.00       -1.33      3.99 o 
   3   6  12       17.48       18.61      6.06 o 
   4   6  12        0.87       -0.74      4.15 o 
   5   6  12       64.92       86.35     10.21 o 
  -5   7  12        7.65        8.70      5.11 o 
  -4   7  12        1.55        3.99      4.70 o 
  -3   7  12       15.66       12.63      4.70 o 
  -2   7  12        9.68        7.98      4.70 o 
  -1   7  12       99.91      117.26     15.95 o 
   0   7  12       64.17       71.78     10.63 o 
   1   7  12       10.69        5.98      4.70 o 
   2   7  12        6.45        4.65      4.70 o 
   3   7  12        3.17        3.99      4.42 o 
   4   7  12        1.38        1.86      4.42 o 
   5   7  12       18.52       37.22     11.96 o 
  -5   8  12        0.54        2.78      5.98 o 
  -4   8  12        0.45        0.66      4.70 o 
  -3   8  12        3.13        2.36      4.15 o 
  -2   8  12       28.57       41.42      6.58 o 
  -1   8  12        8.05        3.40      5.32 o 
   0   8  12       14.48       29.24      7.98 o 
   1   8  12       36.32       40.63      7.00 o 
   2   8  12       13.37       18.20      6.06 o 
   3   8  12       19.21       21.84      6.38 o 
   4   8  12       66.33       95.02     11.96 o 
   5   8  12        0.12       15.95      9.30 o 
  -5   9  12        1.11       -5.32      6.65 o 
  -4   9  12       49.62       56.58      7.95 o 
  -3   9  12       26.49       22.94      6.06 o 
  -2   9  12        5.02        3.99      4.70 o 
  -1   9  12       58.06       68.90      7.95 o 
   0   9  12       28.27       26.58      7.98 o 
   1   9  12       26.25       28.49      6.06 o 
   2   9  12       66.98       88.98     12.63 o 
   3   9  12       23.25       17.13     14.62 o 
   4   9  12       21.51       17.94      9.97 o 
  -4  10  12       15.28       20.29      9.97 o 
  -3  10  12        3.04        6.40      9.97 o 
  -2  10  12       31.50       34.53      6.58 o 
  -1  10  12        1.79       -3.32      3.76 o 
   0  10  12        0.14        1.33      6.65 o 
   1  10  12        7.67       17.17      5.41 o 
   2  10  12       75.95       88.33      9.26 o 
   3  10  12       20.70       22.83     10.63 o 
   4  10  12        3.11       -6.65      7.98 o 
  -4  11  12        0.10        1.33      7.98 o 
  -3  11  12       12.29       12.93      5.11 o 
  -2  11  12        0.09       -2.66      3.76 o 
  -1  11  12        4.51        0.59      4.15 o 
   0  11  12        0.82       -1.33      6.65 o 
   1  11  12        0.12       -4.14      4.15 o 
   2  11  12        3.38        8.70      5.11 o 
   3  11  12        0.09       -1.21      9.30 o 
  -3  12  12        0.20       -4.15      4.15 o 
  -2  12  12       43.15       47.42      7.52 o 
  -1  12  12       39.93       46.52     10.63 o 
   0  12  12        7.68        5.32      6.65 o 
   1  12  12        2.43        0.00      4.42 o 
   2  12  12        2.56        2.30      5.11 o 
   3  12  12        1.58       -2.66      7.98 o 
  -2  13  12       33.59       42.53     10.63 o 
  -1  13  12       44.20       49.18     10.63 o 
   0  13  12        5.57        0.97      5.11 o 
   1  13  12       17.75       14.93      6.06 o 
   2  13  12        0.02        8.64      7.31 o 
   0  14  12        3.08        2.66      7.98 o 
  -5   0  13       12.39       18.61      7.98 o 
  -3   0  13       13.95       23.11      6.65 o 
  -1   0  13        0.37        5.02      4.15 o 
   1   0  13       73.87      158.17     13.29 o 
   3   0  13        2.06        1.33      5.32 o 
   5   0  13      123.84      184.75     15.95 o 
  -5   1  13        1.45       -2.22      5.43 o 
  -4   1  13        0.86        5.13      3.87 o 
  -3   1  13        0.29       -3.27      3.27 o 
  -2   1  13        0.44        0.72      3.52 o 
  -1   1  13        3.95        0.28      3.27 o 
   0   1  13      149.74      181.91      8.68 o 
   1   1  13        0.77       10.93      4.15 o 
   2   1  13        0.00       -3.32      3.76 o 
   3   1  13        0.32       -3.32      3.76 o 
   4   1  13       14.72       20.68      8.64 o 
   5   1  13       11.78        7.49      5.32 o 
  -5   2  13        0.27        1.08      3.68 o 
  -4   2  13        2.02       -0.41      3.52 o 
  -3   2  13       17.72       13.04      4.30 o 
  -2   2  13       13.51       14.73     11.30 o 
  -1   2  13       10.26        9.30      6.65 o 
   0   2  13       41.64       44.57      9.30 o 
   1   2  13       12.20       11.96      4.70 o 
   2   2  13       48.91       63.19     11.96 o 
   3   2  13        8.56       18.85      5.11 o 
   4   2  13        0.61        1.99      4.70 o 
   5   2  13        6.70        6.65      4.70 o 
  -5   3  13        7.27        7.06      4.30 o 
  -4   3  13        0.61       -0.10      3.52 o 
  -3   3  13        0.02        6.06      4.15 o 
  -2   3  13        0.92       -1.99      3.76 o 
  -1   3  13       22.38       20.60      5.41 o 
   0   3  13       14.18       12.63      4.70 o 
   1   3  13        1.15        5.32      5.32 o 
   2   3  13        5.40        1.33      5.32 o 
   3   3  13        1.37        0.00      5.32 o 
   4   3  13        4.79       26.53      6.06 o 
  -5   4  13        3.30       -1.60      4.42 o 
  -4   4  13        0.81       -4.15      4.15 o 
  -3   4  13       56.67       69.31      7.95 o 
  -2   4  13        0.48       -1.48      4.15 o 
  -1   4  13       81.54       78.20      7.95 o 
   0   4  13        0.01        0.00      3.76 o 
   1   4  13       46.71       41.20      9.30 o 
   2   4  13       11.32       22.39      6.06 o 
   3   4  13        7.40        7.73      5.11 o 
   4   4  13        0.12       -2.66      5.32 o 
  -5   5  13        0.09       -1.45      5.11 o 
  -4   5  13       39.74       36.41      7.00 o 
  -3   5  13        4.74        5.32      4.70 o 
  -2   5  13       53.93       51.07      7.52 o 
  -1   5  13        0.41       -0.30      4.15 o 
   0   5  13      139.71      146.21     13.29 o 
   1   5  13       76.74       79.75     11.96 o 
   2   5  13        0.06       -1.77      4.15 o 
   3   5  13        0.11        1.86      4.42 o 
   4   5  13        0.00        0.00      5.11 o 
  -4   6  13        2.87        0.12      5.11 o 
  -3   6  13        4.92        3.99      4.70 o 
  -2   6  13        0.00        0.59      4.15 o 
  -1   6  13       74.11       61.99      7.52 o 
   0   6  13       15.93       23.93      7.98 o 
   1   6  13        7.54        9.30      6.65 o 
   2   6  13       54.57       60.31      7.95 o 
   3   6  13        0.21       -2.07      4.15 o 
   4   6  13        0.61       -0.55      5.41 o 
  -4   7  13        9.31       20.86      6.06 o 
  -3   7  13       15.89       18.61      5.64 o 
  -2   7  13        6.80       15.47      5.32 o 
  -1   7  13        0.42       -1.99      3.76 o 
   0   7  13        0.29       -2.66      5.32 o 
   1   7  13       14.58       23.31      6.06 o 
   2   7  13       20.33       35.09      7.00 o 
   3   7  13        8.12        9.41      5.41 o 
   4   7  13        7.54       13.29      9.30 o 
  -4   8  13       15.03       11.96      5.64 o 
  -3   8  13        0.37       -1.03      4.15 o 
  -2   8  13        4.79        5.98      4.70 o 
  -1   8  13        0.33        3.84      4.15 o 
   0   8  13       15.66       26.58      9.30 o 
   1   8  13       10.88       17.59      6.06 o 
   2   8  13        7.60        7.98      6.65 o 
   3   8  13       16.22        9.82      6.06 o 
  -3   9  13        2.87       -1.60      7.98 o 
  -2   9  13        0.55        1.99      4.70 o 
  -1   9  13        0.31        7.31      4.70 o 
   0   9  13        1.31       -1.33      5.32 o 
   1   9  13        0.35       -3.32      4.70 o 
   2   9  13        1.29        2.18      5.11 o 
   3   9  13        0.00       -5.32      7.98 o 
  -3  10  13        4.07        9.30      7.98 o 
  -2  10  13       10.45        1.09      5.11 o 
  -1  10  13       23.91       31.90      9.30 o 
   0  10  13       12.76        6.65      6.65 o 
   1  10  13        0.82        3.63      5.11 o 
   2  10  13        2.75       19.94      9.30 o 
  -2  11  13        3.04        3.99      6.65 o 
   0  11  13       17.59       27.91      9.30 o 
   1  11  13        1.01        9.30      9.30 o 
  -4   0  14        1.39       -1.33      6.65 o 
  -2   0  14      572.12      631.36     37.22 o 
   0   0  14       19.78       18.61      6.65 o 
   2   0  14        1.57       -1.33      5.32 o 
  -4   1  14        0.26       -1.93      5.11 o 
  -3   1  14        5.81        4.61      4.05 o 
  -2   1  14        0.37       -3.80      3.87 o 
  -1   1  14        1.98        4.52      4.42 o 
   0   1  14        0.12        1.33      5.32 o 
   1   1  14        0.19       -1.33      5.32 o 
   2   1  14        2.13       11.30      4.70 o 
   3   1  14        3.61       11.72      5.11 o 
  -4   2  14        1.60       -1.80      4.18 o 
  -3   2  14        0.47        0.74      4.15 o 
  -2   2  14       74.93       65.00      7.95 o 
  -1   2  14       32.23       31.06      6.06 o 
   0   2  14       66.74       49.18      9.30 o 
   1   2  14       30.09       29.24      7.98 o 
   2   2  14       10.57        7.98      6.65 o 
   3   2  14        5.52        9.30      6.65 o 
  -4   3  14       16.49       22.03      6.38 o 
  -3   3  14        0.48        1.93      6.65 o 
  -2   3  14        4.66        0.66      5.98 o 
  -1   3  14       35.77       36.10      6.38 o 
   0   3  14        0.53        0.00      5.32 o 
   1   3  14        1.10        3.99      5.32 o 
   2   3  14        1.24       11.96      6.65 o 
   3   3  14        1.83        2.66      6.65 o 
  -3   4  14       12.88       19.12      6.06 o 
  -2   4  14       61.25       71.86      8.46 o 
  -1   4  14      108.66      130.01     10.34 o 
   0   4  14        0.60        3.99      6.65 o 
   1   4  14        3.08        7.98      6.65 o 
   2   4  14        1.87        2.66      6.65 o 
   3   4  14       12.49       18.61      7.98 o 
  -3   5  14       20.36       33.39      7.31 o 
  -2   5  14        0.02        3.99      4.70 o 
  -1   5  14       59.40       62.34      7.95 o 
   0   5  14        2.31        7.98      6.65 o 
   1   5  14        8.02       10.63      7.98 o 
   2   5  14        0.13       -1.33      4.70 o 
  -3   6  14       47.62       55.09      7.95 o 
  -2   6  14       17.31       16.05      6.06 o 
  -1   6  14        5.14       10.63      6.65 o 
   0   6  14        8.12       -2.66      5.32 o 
   1   6  14        0.95        2.66      6.65 o 
   2   6  14        0.13       -0.24      5.11 o 
  -2   7  14        0.74        0.66      4.70 o 
  -1   7  14        1.26       -1.33      5.32 o 
   0   7  14        6.83        3.99      6.65 o 
   1   7  14        0.41        1.33      6.65 o 
   2   7  14        3.45       -1.33      7.98 o 
   0   8  14        9.98        1.33      6.65 o 
  -1   1  15        0.77        3.99      5.32 o 
   0   1  15        4.34       -2.66      5.32 o 
  -1   2  15        1.74       -4.25      4.65 o 
   0   2  15       19.37       30.57      9.30 o 
                                                 
